# Supplementary material for: Characterization and role exploration of ferroptosis-related genes in osteoarthritis
Source: Front Mol Biosci. 2023 Mar 6;10:1066885. doi: 10.3389/fmolb.2023.1066885 (PMC10025542; doi:10.3389/fmolb.2023.1066885)
Supplement: Supplementary file 1 [file Table1.XLS]

geneNames	logFC	AveExpr	t	P.Value	adj.P.Val	B
APOLD1	-2.874665273	8.375767237	-10.54493346	2.36E-13	2.75E-09	20.11422021
GADD45B	-2.707371157	9.800723203	-10.26405627	5.37E-13	3.13E-09	19.33721571
CX3CR1	2.710640525	7.935694628	9.841161819	1.89E-12	7.33E-09	18.14607442
NFIL3	-2.750040609	9.697305495	-9.514275354	5.06E-12	1.30E-08	17.2081283
MYC	-2.103851068	9.616592789	-9.482873255	5.56E-12	1.30E-08	17.11724801
B3GALNT1	1.18264641	5.93658838	9.26367395	1.09E-11	2.11E-08	16.47913432
SCRG1	2.684587321	9.46160883	8.884500468	3.51E-11	5.12E-08	15.3602441
SLC19A2	-2.143305006	7.696895748	-8.806316847	4.48E-11	5.80E-08	15.12722612
EPYC	2.501794594	5.726214823	8.745377175	5.42E-11	5.80E-08	14.94506853
ZFP36	-1.987739674	11.15776507	-8.742587766	5.47E-11	5.80E-08	14.93671948
NEDD9	-1.421201109	7.177325379	-8.693068278	6.38E-11	6.21E-08	14.78834091
EIF4A1	-1.047521565	10.93254689	-8.596655781	8.64E-11	7.76E-08	14.49858911
BCL6	-1.286728329	9.629441404	-8.569893203	9.40E-11	7.84E-08	14.41795825
CDKN1A	-1.910311674	9.509932742	-8.424911039	1.49E-10	1.16E-07	13.97966678
COPZ2	1.14824427	9.83830371	8.388513032	1.67E-10	1.22E-07	13.86924485
VEGFA	-2.333077011	7.181715406	-8.30947989	2.14E-10	1.47E-07	13.62895355
ATF3	-2.51643336	9.038245505	-8.25381156	2.56E-10	1.66E-07	13.4592743
PNRC1	-1.28032621	10.26317573	-8.200005377	3.04E-10	1.86E-07	13.29494176
CCNL1	-1.769588215	9.717740662	-8.160808592	3.44E-10	2.01E-07	13.17502766
WNT5B	2.585833587	5.972729917	8.099867624	4.18E-10	2.32E-07	12.98826042
TLR7	2.07646556	7.450762005	8.063569485	4.69E-10	2.41E-07	12.87682752
JUN	-2.988611278	8.220826964	-8.060274695	4.74E-10	2.41E-07	12.86670581
SOD2	-1.906256399	6.845506714	-8.038995978	5.08E-10	2.47E-07	12.80130933
MAFF	-2.114361369	7.48643642	-7.982512166	6.09E-10	2.73E-07	12.62748666
GABARAPL1	-1.197327206	8.934780603	-7.96065548	6.53E-10	2.73E-07	12.56013671
KDELR3	1.113881016	8.538914762	7.855527922	9.16E-10	3.69E-07	12.23551832
PPP1R15A	-1.761702384	9.007307722	-7.837428481	9.71E-10	3.78E-07	12.17951919
SRSF5	-1.030952035	8.368376867	-7.812754952	1.05E-09	3.96E-07	12.10312863
ANOS1	1.968549553	8.390865474	7.685156038	1.59E-09	5.79E-07	11.70715105
CCN1	-1.945910155	10.0597196	-7.647415673	1.79E-09	6.34E-07	11.58974255
KLF9	-2.030440066	8.404448898	-7.628057614	1.91E-09	6.56E-07	11.52947079
TNFAIP3	-1.666938501	9.442309501	-7.607706788	2.04E-09	6.63E-07	11.46607212
KLF4	-1.88335763	9.60359645	-7.606947143	2.05E-09	6.63E-07	11.46370491
LTC4S	2.585574465	6.225318988	7.553202009	2.44E-09	7.68E-07	11.29609557
UCP2	1.231909945	9.845706423	7.530198993	2.62E-09	8.05E-07	11.22428253
CEBPD	-1.565045891	11.72859724	-7.522573852	2.69E-09	8.05E-07	11.20046772
KLF6	-1.170477103	8.437241592	-7.452455386	3.38E-09	9.86E-07	10.98124732
NAMPT	-2.259684586	9.500690748	-7.413778324	3.83E-09	1.09E-06	10.86015505
LTA4H	1.418469029	10.65901451	7.300883133	5.54E-09	1.50E-06	10.50603125
SLC2A3	-2.567697213	8.114076191	-7.277449426	5.98E-09	1.59E-06	10.4324061
DUSP5	-1.539374141	7.75781064	-7.20337379	7.62E-09	1.97E-06	10.19941467
SOCS3	-1.499244807	7.658551863	-7.197775571	7.76E-09	1.97E-06	10.18179103
CXCL12	1.468757564	10.59872593	7.176382345	8.32E-09	2.02E-06	10.11442396
MTHFD2	-1.480413503	9.369170967	-7.157695514	8.85E-09	2.06E-06	10.05555435
SLC16A7	-1.696574272	6.871035291	-7.124423298	9.87E-09	2.18E-06	9.950679597
NCOA3	-1.08473727	6.299173295	-7.123570642	9.89E-09	2.18E-06	9.947991074
IL1R1	-1.39387052	8.606796665	-7.118102768	1.01E-08	2.18E-06	9.930749118
CXCL2	-2.957865404	8.384069352	-7.093470192	1.09E-08	2.32E-06	9.853051403
PER1	-1.664947147	8.777478173	-7.081037719	1.14E-08	2.37E-06	9.813821752
HSPA1B	-1.655495965	9.521570473	-7.05684265	1.23E-08	2.52E-06	9.737449191
STC1	-1.568026499	6.169148424	-7.046696494	1.27E-08	2.56E-06	9.705412046
HLA-DMB	1.513425939	10.73146872	7.039345866	1.30E-08	2.57E-06	9.682198157
MGAT4C	1.639210846	5.019113497	7.032755774	1.33E-08	2.57E-06	9.661383405
TNFSF11	1.975335687	5.499041772	6.989095463	1.54E-08	2.85E-06	9.523419517
PLIN2	-1.784967475	9.866914642	-6.984143564	1.56E-08	2.85E-06	9.507765027
NR4A2	-2.181287644	7.688051412	-6.914492649	1.97E-08	3.52E-06	9.287436472
SLC5A3	1.640408375	9.201255498	6.910522102	1.99E-08	3.52E-06	9.274868677
GLT8D2	1.103973842	9.307100194	6.895145163	2.09E-08	3.65E-06	9.22618923
PALM2AKAP2	-1.453039183	8.077504461	-6.870417261	2.27E-08	3.90E-06	9.147882441
IRAK3	-1.233372829	6.254369919	-6.865934102	2.31E-08	3.90E-06	9.133682269
NAP1L3	1.263134678	7.690321556	6.830253964	2.59E-08	4.32E-06	9.020633443
ADAMTS1	-1.529014557	9.463625524	-6.819851012	2.68E-08	4.41E-06	8.987661713
NPAS2	-1.04430908	4.976468825	-6.760905863	3.26E-08	5.21E-06	8.80074799
TM6SF1	1.025707919	8.641434586	6.745917681	3.42E-08	5.40E-06	8.7531976
FKBP5	-3.573017025	5.997737577	-6.729910927	3.61E-08	5.62E-06	8.702405886
RTN1	1.405444309	7.126636311	6.725376644	3.66E-08	5.63E-06	8.688016143
BTG2	-1.231904007	9.931904653	-6.659220937	4.56E-08	6.65E-06	8.47798164
MCL1	-1.058360574	10.04964017	-6.648765418	4.72E-08	6.80E-06	8.444772882
SLCO4A1	-2.227506174	7.265454432	-6.607795275	5.40E-08	7.59E-06	8.314609773
BLNK	1.092557334	7.637410093	6.584873724	5.83E-08	8.09E-06	8.241765178
PIM1	-1.485430665	8.487647717	-6.551307159	6.51E-08	8.83E-06	8.135064197
PTN	1.212556568	7.504849511	6.527572594	7.04E-08	9.37E-06	8.059599357
CHD1	-1.061328611	7.9891614	-6.526331958	7.07E-08	9.37E-06	8.055654333
TPPP3	2.269030601	8.850590855	6.477382652	8.31E-08	1.08E-05	7.899975572
NAGK	1.027859953	9.736785329	6.472602514	8.44E-08	1.08E-05	7.884770059
HSPA1A	-1.047297121	10.8553284	-6.458960051	8.83E-08	1.12E-05	7.841371235
PTGS1	1.005512016	8.385508907	6.45628648	8.91E-08	1.12E-05	7.832865773
AIF1	1.046583259	8.355893181	6.444564838	9.26E-08	1.15E-05	7.795574041
EDNRB	-1.330201823	7.522310086	-6.44225636	9.33E-08	1.15E-05	7.788229465
ABLIM1	-1.154469484	8.524887762	-6.421465278	1.00E-07	1.21E-05	7.722077206
C1orf54	1.105628509	9.638593996	6.416125973	1.02E-07	1.21E-05	7.705087695
ZEB1	-1.143541885	7.664051287	-6.396722697	1.08E-07	1.28E-05	7.643343481
LST1	1.425237861	8.054123415	6.363783716	1.21E-07	1.40E-05	7.538515138
HPGDS	1.136246674	8.668431533	6.352324251	1.26E-07	1.42E-05	7.502042451
DUSP1	-1.313728556	12.55800538	-6.29452033	1.52E-07	1.69E-05	7.318049249
TREM2	2.451599642	8.319418214	6.278446724	1.60E-07	1.75E-05	7.266882307
INHBB	-1.65845995	7.26347601	-6.275923455	1.62E-07	1.75E-05	7.258849914
DUSP2	-2.228170487	5.001047894	-6.256199172	1.73E-07	1.81E-05	7.196060391
CRISPLD2	-1.601391305	9.845886497	-6.233694361	1.86E-07	1.94E-05	7.124418625
PTGS2	-2.524052037	6.258094059	-6.214568876	1.98E-07	2.03E-05	7.063534619
FOSB	-4.088363965	8.917414612	-6.191584625	2.14E-07	2.17E-05	6.990367574
BAG3	-1.15577075	9.62697298	-6.176566345	2.25E-07	2.24E-05	6.94256009
BSCL2	1.827048361	7.19575793	6.170542505	2.29E-07	2.27E-05	6.923384798
ZFP36L2	-1.333030836	8.547222543	-6.167546964	2.31E-07	2.27E-05	6.913849366
FLRT2	1.501668585	7.183640083	6.15132875	2.44E-07	2.36E-05	6.862224415
DDIT4	-1.960887019	10.30886985	-6.13914159	2.54E-07	2.43E-05	6.823432179
JUNB	-1.481832718	10.53214378	-6.124440731	2.67E-07	2.53E-05	6.776640456
LRRC17	1.820427664	8.269783288	6.119501413	2.71E-07	2.55E-05	6.760919449
IGHG3	3.868829772	10.04964013	6.105911095	2.84E-07	2.65E-05	6.717665134
AASS	-1.32132696	5.667559965	-6.049837906	3.42E-07	3.08E-05	6.53922471
RPGR	-1.198720294	6.336102597	-6.046927636	3.45E-07	3.08E-05	6.529964735
PRSS23	1.038937557	10.08913968	6.035860815	3.58E-07	3.16E-05	6.494753388
NR4A1	-1.4587692	6.938305995	-6.030637928	3.64E-07	3.19E-05	6.478136478
ZBTB43	-1.706905587	6.038940579	-6.025522223	3.70E-07	3.22E-05	6.461861069
ME2	1.11076019	9.20422688	6.011301368	3.88E-07	3.35E-05	6.416620687
DUSP8	-1.174506212	6.383910686	-6.001664936	4.01E-07	3.41E-05	6.385966952
IGLJ3	2.704673349	7.456763756	5.989728246	4.17E-07	3.46E-05	6.347998827
MXRA5	2.160183688	10.02892228	5.982754824	4.26E-07	3.50E-05	6.325819314
CSF1R	1.136907683	10.17941491	5.977819418	4.34E-07	3.54E-05	6.310122556
CLEC3B	1.147839517	11.90425632	5.964723043	4.53E-07	3.64E-05	6.268473193
RGS2	-1.535545976	10.16074735	-5.956120925	4.66E-07	3.72E-05	6.241118895
CXCL3	-3.130898542	5.756766181	-5.931196601	5.06E-07	3.91E-05	6.16187193
ADM	-1.78694469	10.09734905	-5.928347075	5.11E-07	3.92E-05	6.152812954
ZNF331	-1.033310821	8.420354946	-5.922310884	5.21E-07	3.95E-05	6.133623973
SEL1L3	1.102996849	8.077437806	5.918816932	5.27E-07	3.97E-05	6.122517229
NID2	1.66334338	9.558478885	5.916471779	5.31E-07	3.97E-05	6.115062548
HAS1	-1.830090064	9.710992277	-5.907511141	5.47E-07	4.04E-05	6.086580346
C1QTNF3	1.607131856	8.045719737	5.887095354	5.85E-07	4.21E-05	6.021696309
LIPC	1.658755759	4.880818866	5.879298521	6.00E-07	4.30E-05	5.996920537
TRIL	1.232556349	7.490832196	5.769392825	8.63E-07	5.69E-05	5.647917782
IRS2	-1.326480002	9.339164141	-5.751302164	9.16E-07	5.97E-05	5.590520057
LY86	1.149468108	9.453026516	5.743727495	9.39E-07	6.07E-05	5.566491839
NREP	1.297902369	8.324747101	5.70834361	1.06E-06	6.69E-05	5.454285073
GPR183	-1.358989878	7.804379314	-5.690275948	1.12E-06	7.07E-05	5.397015014
LINC00312	-1.092636718	8.218144519	-5.684174374	1.14E-06	7.14E-05	5.377678464
PTHLH	1.277850524	5.187066508	5.665139862	1.22E-06	7.44E-05	5.317369211
GPR4	-1.449187652	6.260390601	-5.642613406	1.31E-06	7.89E-05	5.246022644
MCF2L	-1.126618996	6.069259418	-5.636214002	1.34E-06	7.93E-05	5.225759662
FUCA1	1.128715965	10.81896864	5.616505203	1.43E-06	8.29E-05	5.163369559
PNMA8A	1.309428282	6.920507419	5.603994765	1.49E-06	8.56E-05	5.123779049
SLC6A8	-1.005499191	7.087037076	-5.598201063	1.52E-06	8.64E-05	5.105447672
MEST	1.886938824	9.313645728	5.598149799	1.52E-06	8.64E-05	5.105285479
CD2	1.086250532	7.304020704	5.579676711	1.61E-06	8.96E-05	5.046850887
FOXO3	-1.003904935	8.580260602	-5.567207673	1.68E-06	9.26E-05	5.007421247
NELL1	2.167111516	5.211234702	5.56687435	1.68E-06	9.26E-05	5.006367356
SLC29A3	1.025180882	7.986887259	5.547870201	1.79E-06	9.71E-05	4.946293189
GAP43	1.631449021	5.66638614	5.538411499	1.85E-06	9.91E-05	4.916402606
GAL3ST4	1.163940544	8.794594793	5.537929801	1.85E-06	9.91E-05	4.914880555
MAP3K8	-1.315464237	6.798218089	-5.505508742	2.06E-06	0.000109705	4.812476436
FCER1A	1.679723783	7.022108304	5.473737114	2.29E-06	0.000119271	4.712200231
APOD	-2.626309821	10.19612159	-5.418574926	2.74E-06	0.000136492	4.538291448
GOLM1	1.377889179	9.441299131	5.417532029	2.75E-06	0.000136492	4.535005976
SLC2A14	-1.359144655	8.187668523	-5.408086016	2.84E-06	0.000140193	4.505252148
HOXB6	1.097384903	7.265059774	5.366355549	3.25E-06	0.000157929	4.373900446
CRIP1	1.413047176	10.55488412	5.35889083	3.33E-06	0.000160052	4.350421007
FOSL2	-1.35341554	6.9301561	-5.358310998	3.34E-06	0.000160052	4.348597428
CXCL8	-2.996563263	8.179473301	-5.357247548	3.35E-06	0.000160052	4.345252946
CBR3	1.079706475	8.858791203	5.355372938	3.37E-06	0.000160052	4.339357669
RTP4	1.530355048	6.227229616	5.351387752	3.41E-06	0.000161317	4.326826151
OGN	2.061898262	8.065140194	5.347729885	3.46E-06	0.000161951	4.31532521
ISLR	1.177878018	10.7307655	5.337351941	3.58E-06	0.000164903	4.282702136
PART1	1.48971761	4.92435656	5.317155643	3.82E-06	0.000173436	4.219244802
NDUFA4L2	1.266505802	9.000707189	5.278011895	4.34E-06	0.000190468	4.09636937
PIGA	-1.311752221	6.630083676	-5.270928237	4.44E-06	0.000192686	4.074149912
DPT	1.660596614	10.1607877	5.268157723	4.48E-06	0.000193076	4.065461008
FBP1	1.233273445	9.155729783	5.263525315	4.55E-06	0.000194587	4.050934614
CD52	1.905005266	7.195631422	5.262309073	4.57E-06	0.000194649	4.047121074
PFKFB3	-1.354161063	8.816482516	-5.25971828	4.61E-06	0.000194882	4.038998135
TDO2	1.252683652	6.622399874	5.256571554	4.66E-06	0.000196186	4.029133131
ZIC1	1.724722531	10.27402255	5.224464957	5.17E-06	0.000210293	3.928539661
CAPG	1.408860602	9.588517419	5.219679719	5.25E-06	0.000212496	3.913556641
IER2	-1.197964506	11.55735644	-5.214268588	5.35E-06	0.000214678	3.896616962
THBS4	1.076688179	12.44547269	5.190788179	5.77E-06	0.000225309	3.823149204
IL1B	-1.40935695	7.02413085	-5.169341411	6.19E-06	0.000237659	3.756099894
TRAF3IP3	1.573878041	4.68166319	5.167114779	6.24E-06	0.000238606	3.749141832
OLR1	1.809146493	7.549380179	5.162031914	6.34E-06	0.000240233	3.73326045
NR4A3	-1.44292757	5.80523377	-5.160671885	6.37E-06	0.000240516	3.729011569
DPYSL3	1.034021017	10.03225186	5.158678498	6.41E-06	0.000241303	3.722784401
FOXO3B	-2.026577434	7.584603112	-5.153314752	6.52E-06	0.000244719	3.706030891
TTLL1	1.29103409	6.27019935	5.121855282	7.23E-06	0.000266048	3.607838401
TNFRSF10B	-1.031247294	6.587382907	-5.112874916	7.44E-06	0.000271371	3.579830954
DOCK2	1.053853833	7.983799484	5.109571852	7.52E-06	0.00027345	3.569532094
FAP	1.803722014	9.072659153	5.095261391	7.88E-06	0.00028383	3.524928444
SLC39A14	-1.261251945	11.1714944	-5.091554159	7.98E-06	0.000286389	3.513377795
GAMT	1.38634832	4.88257111	5.073989397	8.45E-06	0.000299432	3.458675312
ADA2	1.398707731	10.05727859	5.062746238	8.76E-06	0.000307873	3.423681577
IGHM	1.840570431	6.88831026	5.061627455	8.79E-06	0.000308067	3.420200337
ARL4C	-1.30975247	7.400214125	-5.034250733	9.61E-06	0.000325942	3.335066416
NCF1	1.952510561	7.66955639	5.016207071	1.02E-05	0.000338703	3.279011537
ITGA4	1.037286338	4.315348601	5.014336297	1.03E-05	0.000339797	3.273202327
DYRK3	-1.061096643	6.538395187	-5.011683511	1.03E-05	0.000340796	3.264965613
CDH11	1.088698432	9.110995439	5.006382447	1.05E-05	0.000344758	3.248509138
SMN1	-1.028178283	6.629857881	-5.003436214	1.06E-05	0.000347092	3.239364642
CCZ1B	-1.45000984	5.78940372	-5.002457962	1.07E-05	0.000347222	3.23632862
NFX1	-1.062872261	5.26151543	-4.986981877	1.12E-05	0.000363055	3.188316425
TMEM106C	1.383459937	7.456226177	4.979987947	1.15E-05	0.000368904	3.166630065
SDC4	-1.039000702	9.500123481	-4.952892492	1.25E-05	0.000385113	3.082681292
THY1	1.421453984	8.880594408	4.951866562	1.25E-05	0.000385365	3.079504815
FGGY	1.261589423	6.285627184	4.931454721	1.34E-05	0.000408442	3.016338585
IL6	-2.596180042	7.671500491	-4.925640202	1.37E-05	0.00041403	2.99835655
HLA-DPB1	1.015896277	11.84516004	4.92007332	1.39E-05	0.000419172	2.981145191
LAIR1	1.145331816	8.406787157	4.917491128	1.40E-05	0.000419718	2.973163329
BIN3-IT1	-1.241355737	6.110740774	-4.917425233	1.40E-05	0.000419718	2.972959654
CEBPA	1.299704419	8.961616366	4.891019748	1.53E-05	0.000446772	2.89139673
TAF1C	-1.425363753	6.561613547	-4.878564574	1.59E-05	0.000460479	2.852962377
EFNB2	-1.597260502	6.828754126	-4.87498703	1.61E-05	0.000463523	2.841927301
DDX21	-1.123733861	10.14452237	-4.85578325	1.71E-05	0.000488309	2.782727661
PMAIP1	-1.882658395	4.941396332	-4.84775771	1.76E-05	0.000497453	2.758005003
CSPP1	-1.281794707	6.339160758	-4.836763523	1.82E-05	0.000512896	2.724154611
PGAP1	-1.279407046	4.992177138	-4.815677266	1.95E-05	0.000542536	2.659287636
PLPP3	-1.145408238	10.26474077	-4.808899189	1.99E-05	0.000551687	2.638452345
IRAG2	1.080703441	6.29566775	4.803670326	2.02E-05	0.000556602	2.622384556
ZNF668	1.129908033	4.853415944	4.79087521	2.11E-05	0.000573699	2.583086148
PTGDS	1.676694694	11.04153961	4.787002882	2.14E-05	0.000579531	2.571198399
TNFRSF11B	1.829654707	6.065349172	4.78171462	2.17E-05	0.000586732	2.554968043
BGN	1.38628564	10.01736805	4.780943601	2.18E-05	0.000586829	2.552602092
SLC7A5	-1.909196149	6.79040028	-4.776398312	2.21E-05	0.000592721	2.53865652
ZBTB16	-1.678700691	9.11446322	-4.774403463	2.22E-05	0.000595162	2.532537188
TGFBRAP1	-1.522869945	5.187199837	-4.771084977	2.25E-05	0.000600161	2.522359062
CLEC4A	1.174487227	6.604605112	4.766499141	2.28E-05	0.000606287	2.508297036
EGR1	-1.008168964	11.15750249	-4.756622109	2.35E-05	0.000622975	2.478022701
CORO1A	1.22209415	7.55999921	4.750958356	2.40E-05	0.000628695	2.46067042
CBX6	1.106969129	8.373054661	4.750047236	2.40E-05	0.000629121	2.457879518
DPYS	1.302600855	5.208036978	4.74772003	2.42E-05	0.000632416	2.450751602
LGALSL	-1.185478578	4.703760429	-4.74398034	2.45E-05	0.000637195	2.439299475
GADD45A	-1.369141937	9.570194438	-4.731369985	2.55E-05	0.000654731	2.400701155
VEGFC	1.151036503	8.694414644	4.730522015	2.56E-05	0.000654913	2.398106687
ARHGAP25	1.050201103	7.188686529	4.724991551	2.61E-05	0.000662426	2.381188778
HTR2B	1.987355876	6.202181967	4.718611835	2.66E-05	0.000670584	2.361679927
TGFBR2	-2.186102531	5.512052601	-4.717854768	2.67E-05	0.000670584	2.359365352
PDZRN4	1.311501783	6.537006784	4.716307034	2.68E-05	0.000670879	2.354633803
AREG	-1.588391378	5.053220514	-4.71211368	2.72E-05	0.000677042	2.341816604
FNDC4	-1.249433103	7.608103592	-4.711004463	2.73E-05	0.000678002	2.33842677
MN1	1.005864767	8.512547087	4.694577696	2.87E-05	0.000705569	2.288252385
SIL1	1.294719842	7.620606869	4.689569957	2.92E-05	0.000715454	2.272966658
IER5	-1.063196296	8.935773673	-4.684080692	2.97E-05	0.000725076	2.25621655
THBS1	-1.815233042	6.646091791	-4.677895585	3.03E-05	0.00073801	2.237349973
FAM107A	-1.512804619	6.76396628	-4.661993261	3.19E-05	0.000770042	2.188876314
UGCG	-1.07139796	9.17320947	-4.659543342	3.21E-05	0.000772388	2.181412768
C14orf132	1.08451039	9.46185124	4.659355438	3.21E-05	0.000772388	2.180840375
ANKRD11	-1.600770243	6.671739271	-4.641976434	3.40E-05	0.000802566	2.127930295
RUFY2	-1.592749954	7.005300862	-4.633771291	3.49E-05	0.000822181	2.10297044
FDXR	1.117064436	4.723440762	4.61333774	3.72E-05	0.000863546	2.040870093
CBR1	1.165955209	7.233652671	4.601248595	3.87E-05	0.000886322	2.004168973
RPE65	1.469642653	2.542694554	4.584802693	4.08E-05	0.000920035	1.954288982
PKIA	1.05026446	5.911746455	4.577115852	4.18E-05	0.000935559	1.930994031
FOXC2	-1.437181566	4.873322948	-4.575428964	4.20E-05	0.000936992	1.925883557
POU2AF1	1.742208254	5.342428418	4.563358545	4.36E-05	0.000966236	1.88933314
RHOBTB1	1.038432877	6.624678252	4.546914988	4.60E-05	0.001014169	1.839589552
LGI2	1.748948179	5.907898841	4.545131707	4.62E-05	0.001014173	1.834198361
MCOLN3	1.458677549	6.246282626	4.533275933	4.80E-05	0.001040724	1.798373361
DUOX2	-1.750622016	5.214725563	-4.528903019	4.87E-05	0.001044185	1.785167166
ARNTL	-1.254115418	6.005577504	-4.525691025	4.92E-05	0.001052935	1.775469565
GLRB	1.101459063	5.715423109	4.523181428	4.96E-05	0.001059399	1.767894178
TAC1	2.100621316	5.849135247	4.511438251	5.14E-05	0.001088574	1.732464734
NUDT11	1.24329237	6.971385825	4.49970509	5.34E-05	0.001118441	1.697095528
RALGAPA1	-1.03801239	5.756113185	-4.499189674	5.35E-05	0.001118441	1.695542517
NPL	1.053068761	8.40006911	4.491677205	5.48E-05	0.00113517	1.67291318
TMEM51	1.39241239	7.4587684	4.489113942	5.52E-05	0.00114036	1.665194882
ACKR1	-1.436751454	10.07361327	-4.483856627	5.61E-05	0.001153351	1.649369019
ST8SIA1	1.179168518	4.007509406	4.481133957	5.66E-05	0.001161276	1.641175503
CPA3	1.141755104	9.510145623	4.463919664	5.98E-05	0.001213387	1.589409796
TPSB2	1.184704434	9.856104078	4.458905635	6.07E-05	0.001230607	1.574344492
ELL2	-1.033643987	6.167083539	-4.45735289	6.10E-05	0.001232375	1.56968022
CXADR	1.690544409	6.839532301	4.451863676	6.21E-05	0.001245291	1.553195641
LAMA3	-1.776577383	5.929285982	-4.435620104	6.54E-05	0.001303792	1.504455184
CRABP2	1.048830936	7.138524202	4.433529818	6.58E-05	0.001305947	1.498187479
GABRA4	1.044520476	8.810756827	4.4240012	6.78E-05	0.001335588	1.469628837
PKD1P6-NPIPP1	-1.291855002	5.354780946	-4.423778794	6.79E-05	0.001335588	1.468962506
FCGR1BP	1.206003741	8.48344509	4.419860877	6.87E-05	0.00134737	1.457226274
HLA-DQA1	1.751840343	7.720274459	4.418779022	6.89E-05	0.001349699	1.453986179
PRR11	-1.075962897	8.289068173	-4.413785951	7.00E-05	0.001361943	1.439035754
VAMP8	1.04823169	9.9933744	4.412016626	7.04E-05	0.00136727	1.433739384
SNAI1	-1.180314569	6.554363974	-4.407253345	7.15E-05	0.001385613	1.419484444
DEPP1	-1.15437551	10.50883623	-4.403977614	7.22E-05	0.001397645	1.409684356
PCDH1	-1.188439764	5.789871347	-4.403217356	7.24E-05	0.001398671	1.407410236
PCDH12	1.273495884	6.787572223	4.402321082	7.26E-05	0.001400302	1.404729435
GPR65	1.282721116	6.983056317	4.395368808	7.42E-05	0.001418993	1.383941286
GABRB1	1.108543442	7.280467099	4.394966122	7.43E-05	0.001418993	1.382737557
PLXNC1	1.266732482	6.328255149	4.359952865	8.29E-05	0.001540879	1.278223023
TFRC	-1.157414044	8.941717107	-4.35814127	8.34E-05	0.001542447	1.272823493
DDX3Y	-2.574216749	5.97346302	-4.342816888	8.75E-05	0.001596501	1.227180763
RPL23AP7	1.116521717	6.005436432	4.342634403	8.76E-05	0.001596501	1.226637591
ST8SIA4	1.026200227	6.137979957	4.30690597	9.79E-05	0.001736504	1.120450791
GPR88	1.183494471	7.432629455	4.301607124	9.96E-05	0.001754826	1.104729704
VEGFD	-1.285309391	7.154859726	-4.300981691	9.97E-05	0.001754981	1.102874585
CCL25	-1.251651886	4.691155578	-4.286679153	0.000104304	0.001811854	1.060478578
ARID5A	-1.02731037	6.96011323	-4.286562909	0.000104342	0.001811854	1.060134221
FANCF	1.273918406	5.483445712	4.26756676	0.00011071	0.001897026	1.003907273
ZNF671	1.160006097	5.564241817	4.26304246	0.000112282	0.001907155	0.990529563
IL11RA	1.23925344	7.92204562	4.261918244	0.000112676	0.001908291	0.987206245
ANKRD42-DT	-1.356991238	4.165741074	-4.254681972	0.000115244	0.001936963	0.96582288
SPPL2B	-1.009791862	3.255867246	-4.250645232	0.000116701	0.001950982	0.953900191
ZBED8	1.398026463	5.639388424	4.248699513	0.00011741	0.001957225	0.94815496
STMN2	1.356791496	5.608567872	4.241629805	0.000120021	0.001989386	0.927288265
OSBPL3	1.172551968	7.080475231	4.237491724	0.000121576	0.002008715	0.915080604
TNKS2	-1.358575127	7.533589358	-4.236320728	0.000122019	0.002008715	0.9116269
SLC35E1	-1.03916849	9.149853655	-4.223791428	0.000126864	0.002064688	0.87469625
RGS16	-1.319945543	8.542761852	-4.207376826	0.000133497	0.002140307	0.826377367
TNFRSF11A	1.126691198	5.852705856	4.201066899	0.000136136	0.002167212	0.807822563
MZT2B	-1.384091907	7.357035858	-4.19240938	0.000139839	0.002208376	0.782382176
MED1	-1.052678929	6.066068574	-4.1842899	0.000143401	0.002233086	0.758541515
ANGPTL7	-2.455446422	6.320788111	-4.168864065	0.000150414	0.002312754	0.713297899
ARC	-1.927961703	4.645101051	-4.168828019	0.000150431	0.002312754	0.713192254
IFIT1	1.247590334	8.278860338	4.15345933	0.000157751	0.002393756	0.668182358
BTC	1.527781815	5.348644193	4.150631937	0.000159135	0.002404287	0.659909065
TNFSF12	1.132667535	6.474020438	4.142827987	0.000163017	0.002428171	0.637085485
RGS13	1.518190749	5.251184176	4.139348585	0.000164777	0.002442204	0.62691512
MBNL2	1.092793964	6.668989158	4.129245834	0.000169994	0.002495163	0.597404099
RRAS	1.063802531	8.63922793	4.124787258	0.000172347	0.002517036	0.584389484
SELE	-1.697026193	6.638397737	-4.111078544	0.000179782	0.002596378	0.544409457
WIF1	2.239585294	5.060792963	4.089279979	0.000192252	0.00272207	0.480948477
SC5D	1.067034563	4.732142954	4.088550066	0.000192684	0.00272207	0.478825925
EPN1	-1.122413858	5.639478564	-4.085762187	0.000194342	0.002742173	0.470720345
ZNF160	-1.037663875	8.524916873	-4.08532363	0.000194604	0.002742554	0.469445478
SYT17	1.158579294	5.892571608	4.080163538	0.000197714	0.002770169	0.454449548
PHKA1	-1.312004999	5.06877097	-4.077853949	0.000199121	0.002786023	0.447740114
PSG7	-1.031982348	5.070844529	-4.077328821	0.000199442	0.002787177	0.446214819
PER3	1.088504175	8.180986773	4.075756245	0.000200408	0.002793625	0.441647581
MMP1	2.797079792	7.961525629	4.074126789	0.000201413	0.002794633	0.436915918
HSD11B2	1.659890875	4.617172578	4.053403747	0.000214631	0.002922436	0.376808689
TCIM	-1.093342253	5.941135212	-4.047717581	0.000218403	0.002963422	0.360338441
NKG7	1.524346376	3.993961827	4.039925414	0.000223677	0.003014783	0.337783909
SLC9A5	-1.253308058	4.993903669	-4.023734287	0.000235034	0.003129064	0.29097742
KCNN4	1.063923365	7.107753148	4.014388049	0.000241843	0.003192379	0.263995122
TPSAB1	1.092098768	9.036690136	4.010022464	0.000245088	0.003224281	0.251401023
GCHFR	1.219632441	8.38918996	3.994904149	0.000256659	0.003335135	0.207832397
KIF11	1.088349998	4.887801586	3.992067797	0.000258888	0.003360358	0.199666392
GSTZ1	1.143273144	5.468637738	3.968248939	0.000278363	0.003560132	0.131190224
PTPRC	1.03023666	8.342068935	3.961948728	0.000283748	0.003598969	0.113107887
ADAMTS9	-1.086051811	7.405909541	-3.956339507	0.000288627	0.003645005	0.097019398
ERAP2	1.612673807	7.057698372	3.944571752	0.000299128	0.003737182	0.063299554
ADAMTS5	-1.023618037	9.827580883	-3.935132527	0.000307819	0.003829359	0.036284153
EBLN2	-1.469772588	4.946528694	-3.924809775	0.000317603	0.003905281	0.006773063
ANTXR1	1.027350952	4.875579964	3.921923592	0.000320392	0.003927162	-0.001471876
LCK	1.045576909	5.291676436	3.912994905	0.000329172	0.004011317	-0.026961177
SERPINE1	-1.640138014	7.425121507	-3.912657074	0.000329509	0.004011317	-0.027925093
HK3	1.653893284	6.691017718	3.892884037	0.000349809	0.004181196	-0.084277036
RPS4Y1	-2.936089828	8.477856279	-3.880965618	0.000362626	0.004313434	-0.118181238
THBD	-1.071347366	8.583532588	-3.868193526	0.000376864	0.004446924	-0.15446118
SCG2	1.246480792	7.611615709	3.861126088	0.000384974	0.004514842	-0.174513106
DUSP4	-1.447041156	5.217248928	-3.853154803	0.000394324	0.004592188	-0.197109185
RGS1	-1.290225459	4.687920329	-3.851881767	0.000395838	0.00460063	-0.200715843
CD37	1.218365277	8.038823517	3.831463237	0.000420894	0.004803294	-0.258488341
RRAD	-1.547348296	5.697925243	-3.797165585	0.000466471	0.005193942	-0.355206915
MAOA	-1.381454164	6.997542247	-3.794062393	0.000470822	0.005227428	-0.3639376
TK1	1.033036696	5.794744792	3.786889985	0.00048103	0.005330621	-0.384103858
IER3	-1.40923388	10.276057	-3.78604452	0.000482248	0.00533904	-0.386479807
COL1A2	1.29360495	11.49978079	3.783781431	0.000485521	0.005365096	-0.392838366
CLIC3	1.245256085	4.366050353	3.749635563	0.000537586	0.005797677	-0.488556146
SEC23A	1.090633602	7.113622714	3.736693764	0.000558694	0.005964688	-0.524725169
N6AMT1	1.053562579	3.775178386	3.733195667	0.000564536	0.006010554	-0.534491025
CSN1S1	2.548455203	8.905681939	3.732871504	0.00056508	0.006010865	-0.535395789
ING4	1.17072095	7.21748518	3.723581284	0.000580896	0.006151064	-0.561309134
MYOM2	1.208539634	5.280807443	3.705430273	0.000613036	0.006392781	-0.611846699
GCH1	-1.026095748	7.693823894	-3.69755797	0.000627503	0.00647421	-0.633727623
DNAJC3	-1.398154691	5.250458055	-3.688634282	0.000644299	0.006612427	-0.658503009
IL3RA	-1.153466239	5.2167482	-3.674319637	0.000672151	0.00681436	-0.698183503
EDN1	-1.006075136	7.062282843	-3.664232767	0.000692469	0.00691225	-0.726098251
NALF1	1.095350516	5.786043652	3.661932484	0.000697185	0.006953373	-0.732458749
LRP1B	1.379004113	5.379017304	3.660441633	0.000700257	0.006972101	-0.736580022
NDC80	1.3397267	4.37661731	3.655029869	0.000711521	0.007048167	-0.751533088
NUDT1	1.181452839	5.445024236	3.639955901	0.000743822	0.007298248	-0.793124655
RAPGEF1	-1.020264715	5.024888683	-3.621437763	0.000785437	0.007618677	-0.844099936
SGCA	1.563739358	4.447835306	3.616357832	0.000797239	0.007682064	-0.858060416
JPT1	1.066254089	6.751268451	3.591818963	0.000856688	0.008153196	-0.925355615
IFI30	1.04640844	12.17195527	3.582710424	0.00087982	0.008285003	-0.950274663
CH25H	-1.105239534	6.502363227	-3.582484412	0.000880401	0.008285003	-0.950892568
SPRY4	-1.263210041	3.789944631	-3.577564567	0.000893152	0.008351116	-0.964338155
ACACB	-1.32870051	5.002200655	-3.572355355	0.000906846	0.00842498	-0.9785641
LOXL1	1.182297157	8.837178512	3.571377781	0.000909438	0.00842498	-0.981232575
NLGN4Y	-1.588774591	4.60751167	-3.562412149	0.000933546	0.008618315	-1.005688224
CCL20	-2.342102392	4.187781176	-3.56053945	0.000938659	0.008658662	-1.010792355
KCNK15	1.256530423	4.375519484	3.547856858	0.000973995	0.008907171	-1.045322359
HYMAI	-1.012565614	6.339576042	-3.535277751	0.001010302	0.009118695	-1.079506607
PNMT	-1.095206892	5.332266116	-3.513976746	0.001074759	0.009588195	-1.137246432
CYP4B1	-2.880940793	5.801081297	-3.511083204	0.001083813	0.009646843	-1.14507554
RBFADN	-1.038537506	5.393964223	-3.475140073	0.00120255	0.010394488	-1.242039212
SLC6A3	-1.183243838	6.521591604	-3.468526695	0.001225712	0.010547814	-1.259821522
SDC3	1.122506073	7.640161384	3.460450912	0.001254575	0.010722848	-1.281511098
TNIP3	1.007594098	3.299108851	3.454496816	0.00127627	0.010854806	-1.297484738
ERMAP	1.113732458	5.540858856	3.45267143	0.001282993	0.010872361	-1.302378881
SNCAIP	1.094829805	6.480558573	3.443771121	0.001316259	0.011100428	-1.326221765
FRMD4A	-1.016774301	5.625993916	-3.442019636	0.001322902	0.011113711	-1.330909828
APOC2	1.550026027	5.565902682	3.439662667	0.001331892	0.011157106	-1.337216479
PPARGC1A	-1.153254267	4.944901309	-3.418416739	0.001415605	0.011649292	-1.393958038
NR5A1	-1.114306775	3.545200753	-3.406978015	0.001462733	0.01194673	-1.424427099
FNDC11	1.136480387	3.629614692	3.404360632	0.001473726	0.012017403	-1.431391004
APLNR	1.289952845	7.046661368	3.399994462	0.001492238	0.012125993	-1.443001183
HSFX1	1.033695222	4.381815294	3.379374136	0.001582707	0.012649733	-1.497720863
HCFC1R1	1.348537456	6.187789642	3.363369416	0.001656507	0.013078332	-1.540063603
HEXA	-1.010115086	4.958668893	-3.362996443	0.001658265	0.013083362	-1.541049006
KDM5D	-2.04807773	6.509199065	-3.353897823	0.001701714	0.013319321	-1.565068685
CDK5	1.063984281	5.62772146	3.324499453	0.001849633	0.014153031	-1.642425682
CCL3	-1.226414468	8.462404114	-3.309895198	0.001927589	0.014577468	-1.680709758
MS4A1	1.01792569	6.05515388	3.299052131	0.001987478	0.014972165	-1.709071479
KLF13	-1.317099546	3.764222873	-3.274679268	0.002128617	0.015780709	-1.772626003
USP9Y	-1.593658838	4.419561244	-3.261912039	0.002206299	0.016201031	-1.805808367
CLDN5	-1.20124925	7.736215865	-3.246146553	0.00230594	0.016728766	-1.846678638
IL1R2	-1.39030782	5.049897595	-3.228984754	0.002419253	0.017203082	-1.891036284
MMP9	1.386004319	8.805746236	3.222004155	0.002466836	0.017492623	-1.909039113
ZNF135	1.237439503	4.104962524	3.195257577	0.002657494	0.018469502	-1.977803596
MXD1	-1.033906631	3.302925131	-3.188831335	0.002705337	0.018679634	-1.994274244
LIF	-1.701333274	6.658157202	-3.184675238	0.002736713	0.018852134	-2.00491586
ADH1B	-1.765435141	7.01276541	-3.17380307	0.002820425	0.019269053	-2.032714428
NUP188	-1.038932068	4.489823369	-3.164708278	0.002892307	0.019633702	-2.055924502
TM4SF1	-1.008043082	8.522077936	-3.147866111	0.003030018	0.020320275	-2.098799584
TAF9B	1.089426677	5.323951137	3.14321094	0.00306916	0.020535568	-2.110625747
SND1-IT1	-1.193260916	5.704822298	-3.141539178	0.003083333	0.020589456	-2.114870152
EIF1AY	-1.822004903	4.608186777	-3.113939891	0.003326437	0.021689664	-2.184741979
PDK4	-1.608642905	7.472788602	-3.084691192	0.003603742	0.023143681	-2.25837529
CYP27A1	1.151884784	7.068494553	3.082064812	0.003629681	0.02327801	-2.264966131
ASAP1-IT1	-1.145595076	6.093393023	-3.076377835	0.003686451	0.023558157	-2.279225518
DHX34	-1.058552205	3.361399487	-3.049740831	0.00396366	0.02479997	-2.3457957
RAC2	1.066652598	5.123325586	3.032603114	0.004152252	0.025595683	-2.38843359
HS3ST3A1	1.08077719	3.653188995	3.029571612	0.004186478	0.025779425	-2.395960074
USP53	-1.155133018	3.254972034	-3.020035057	0.004295883	0.02624537	-2.419605998
TLR8	1.217405716	4.187274702	3.018880895	0.004309304	0.026299828	-2.422464548
SLC27A6	1.012553228	3.905007371	3.015182003	0.004352584	0.026522349	-2.431621042
HHLA3	1.065824758	5.522821496	3.008667278	0.004429804	0.026852665	-2.447730716
ZC3H12A	-1.282863749	6.990609614	-2.998478442	0.004553157	0.027358799	-2.472881327
PRG2	-1.064602726	4.868609228	-2.996311795	0.0045798	0.027452884	-2.478222571
SGCG	1.095210173	4.385682754	2.987914568	0.004684449	0.027960527	-2.498900218
ABCC3	1.16873339	6.83831807	2.984658825	0.004725623	0.028119985	-2.506907299
CCL19	1.149926091	7.58550761	2.967788582	0.004944462	0.029051825	-2.548307758
OSGEPL1	1.013288214	6.012730918	2.936992181	0.005368626	0.030982443	-2.623492969
MMP3	1.301530331	11.32133346	2.935034436	0.00539671	0.031098374	-2.628255345
BTBD2	1.027631714	6.859490823	2.925918609	0.005529294	0.031752624	-2.650403124
C17orf75	1.10017907	3.362726125	2.916508365	0.00566935	0.032288926	-2.673219065
S100P	-1.298245678	4.132881959	-2.911841292	0.005740035	0.032593901	-2.684516955
GPSM2	1.176690706	7.075962812	2.901142502	0.005905191	0.033272657	-2.710371455
CHST7	-1.071654951	6.623751281	-2.864076186	0.006512311	0.035761016	-2.799459593
ANGPTL4	-1.10886702	8.741516405	-2.857363602	0.006628296	0.036176609	-2.815511934
TIMP4	-1.081153418	8.838744909	-2.856226824	0.006648128	0.036234005	-2.81822792
DKK2	1.000965992	3.869526934	2.819155119	0.007325955	0.038524815	-2.906403183
KIF20A	1.046242069	4.684732796	2.79130077	0.007876924	0.040760898	-2.972144291
CCDC102B	1.258054721	4.326604455	2.752816244	0.008701572	0.043880139	-3.062243499
KLHL29	-1.075487447	4.104792718	-2.738295932	0.009032968	0.045101005	-3.096015414
CRY2	-1.129542008	6.029816879	-2.722466525	0.009407516	0.046408265	-3.132691764
FOS	-1.107854066	11.58552431	-2.717216842	0.009534867	0.04669923	-3.144822681
PODNL1	-1.07901879	5.137389965	-2.700005712	0.009963639	0.04806354	-3.184479995
