# Supplementary material for: Characterization and role exploration of ferroptosis-related genes in osteoarthritis
Source: Front Mol Biosci. 2023 Mar 6;10:1066885. doi: 10.3389/fmolb.2023.1066885 (PMC10025542; doi:10.3389/fmolb.2023.1066885)
Supplement: Supplementary file 2 [file Table4.XLS]

ID	Description	GeneRatio	BgRatio	pvalue	p.adjust	qvalue	geneID	Count
GO:0004601	peroxidase activity	3/32	52/18410	9.94938358907504e-05	0.0102560246514228	0.00704804530176862	50506/2954/5743	3
GO:0016684	oxidoreductase activity, acting on peroxide as acceptor	3/32	56/18410	0.000124207265488663	0.0102560246514228	0.00704804530176862	50506/2954/5743	3
GO:0055056	D-glucose transmembrane transporter activity	2/32	11/18410	0.000159420072301909	0.0102560246514228	0.00704804530176862	6515/144195	2
GO:0061629	RNA polymerase II-specific DNA-binding transcription factor binding	5/32	348/18410	0.000310316578693043	0.0149727749219393	0.0102894444514009	23710/3725/8202/3164/406	5
GO:0016209	antioxidant activity	3/32	85/18410	0.000427685598199058	0.0159090817439229	0.0109328840999961	50506/2954/5743	3
GO:0005355	glucose transmembrane transporter activity	2/32	22/18410	0.000661616046476837	0.0159090817439229	0.0109328840999961	6515/144195	2
GO:0005125	cytokine activity	4/32	235/18410	0.000702762185566092	0.0159090817439229	0.0109328840999961	3553/7422/2920/3569	4
GO:0015149	hexose transmembrane transporter activity	2/32	23/18410	0.000723841310105284	0.0159090817439229	0.0109328840999961	6515/144195	2
GO:0015145	monosaccharide transmembrane transporter activity	2/32	25/18410	0.000856449623301343	0.0159090817439229	0.0109328840999961	6515/144195	2
GO:0051019	mitogen-activated protein kinase binding	2/32	26/18410	0.000926814584548962	0.0159090817439229	0.0109328840999961	2643/1843	2
GO:0051119	sugar transmembrane transporter activity	2/32	27/18410	0.000999874725904938	0.0159090817439229	0.0109328840999961	6515/144195	2
GO:0140297	DNA-binding transcription factor binding	5/32	470/18410	0.00120953654906233	0.0159090817439229	0.0109328840999961	23710/3725/8202/3164/406	5
GO:0005126	cytokine receptor binding	4/32	272/18410	0.00121006108926951	0.0159090817439229	0.0109328840999961	3553/7422/2920/3569	4
GO:0071889	14-3-3 protein binding	2/32	30/18410	0.00123513643379099	0.0159090817439229	0.0109328840999961	7538/54541	2
GO:0031072	heat shock protein binding	3/32	123/18410	0.00125302450263999	0.0159090817439229	0.0109328840999961	7538/406/7037	3
GO:0090482	vitamin transmembrane transporter activity	2/32	31/18410	0.00131888760571381	0.0159090817439229	0.0109328840999961	6515/144195	2
GO:0070851	growth factor receptor binding	3/32	139/18410	0.00177970307506247	0.020204864322768	0.0138849899354719	3553/7422/3569	3
GO:0008509	anion transmembrane transporter activity	4/32	315/18410	0.00207208836758201	0.0222173919412959	0.0152680195506043	23516/6515/144195/8140	4
GO:0015144	carbohydrate transmembrane transporter activity	2/32	41/18410	0.00230071480512231	0.0233704188099266	0.0160603914374189	6515/144195	2
GO:0070888	E-box binding	2/32	49/18410	0.00327110769644606	0.0315661892707044	0.0216926089343265	6935/406	2
GO:0008514	organic anion transmembrane transporter activity	3/32	186/18410	0.00405741023746722	0.0372895321824368	0.025625748868214	6515/144195/8140	3
