# Supplementary material for: Characterization and role exploration of ferroptosis-related genes in osteoarthritis
Source: Front Mol Biosci. 2023 Mar 6;10:1066885. doi: 10.3389/fmolb.2023.1066885 (PMC10025542; doi:10.3389/fmolb.2023.1066885)
Supplement: Supplementary file 3 [file Table2.XLS]

ID	Description	GeneRatio	BgRatio	pvalue	p.adjust	qvalue	geneID	Count
GO:0005539	glycosaminoglycan binding	22/401	234/18410	9.61888298474587e-09	4.73874804315141e-06	4.14332826344841e-06	1833/7422/3730/3491/9510/5764/54209/83716/7123/3990/4745/3576/7060/1809/51816/3507/633/7048/7057/5788/11096/5553	22
GO:0030546	signaling receptor activator activity	33/401	496/18410	1.39580207456595e-08	4.73874804315141e-06	4.14332826344841e-06	7422/81029/10135/6387/2920/6781/8600/5764/3625/23768/2921/133/5744/3576/4969/7060/3553/51816/3569/4982/7424/374/2277/6370/685/8742/7857/1906/6364/1020/6348/3976/6363	33
GO:0048018	receptor ligand activity	32/401	489/18410	3.43881424498084e-08	7.78318290780663e-06	6.80523240059366e-06	7422/81029/10135/6387/2920/6781/8600/5764/3625/23768/2921/133/5744/3576/4969/7060/3553/51816/3569/4982/7424/374/2277/6370/685/8742/7857/1906/6364/6348/3976/6363	32
GO:0005125	cytokine activity	21/401	235/18410	5.07227536801683e-08	8.61018743720857e-06	7.52832449358287e-06	7422/81029/10135/6387/2920/8600/3625/2921/3576/3553/3569/4982/374/6370/8742/7857/1906/6364/6348/3976/6363	21
GO:0008201	heparin binding	16/401	168/18410	8.59083677698907e-07	0.000116663563431512	0.000102004882994144	7422/3730/3491/9510/5764/83716/7123/3990/4745/3576/7060/51816/7057/5788/11096/5553	16
GO:0008330	protein tyrosine/threonine phosphatase activity	5/401	10/18410	1.10145971919108e-06	0.000124648524888457	0.000108986540635748	1847/1843/1844/1850/1846	5
GO:1901681	sulfur compound binding	20/401	267/18410	1.76661536924738e-06	0.000171361690816996	0.000149830235827898	7422/3730/3491/9510/5764/83716/7123/3990/4745/79690/3576/7060/1809/51816/7057/5788/11096/29104/32/5553	20
GO:0017017	MAP kinase tyrosine/serine/threonine phosphatase activity	5/401	13/18410	5.32896223543786e-06	0.000452295669732788	0.000395465092208809	1847/1843/1844/1850/1846	5
GO:0005126	cytokine receptor binding	19/401	272/18410	8.79936148795788e-06	0.000662261791661647	0.000579049144247995	1524/7422/6387/2920/8600/2921/3576/3553/3569/9392/7424/7048/2277/6370/8742/6364/6348/3976/6363	19
GO:0008009	chemokine activity	8/401	49/18410	9.75348735878714e-06	0.000662261791661647	0.000579049144247995	6387/2920/2921/3576/6370/6364/6348/6363	8
GO:0042379	chemokine receptor binding	9/401	71/18410	2.27888456779835e-05	0.00140669329230462	0.00122994344137634	1524/6387/2920/2921/3576/6370/6364/6348/6363	9
GO:0033549	MAP kinase phosphatase activity	5/401	18/18410	3.24226186731317e-05	0.00183457983992137	0.00160406639751283	1847/1843/1844/1850/1846	5
GO:0005178	integrin binding	13/401	156/18410	3.82170470880306e-05	0.00199610576713637	0.00174529672531573	3491/6387/5764/7060/3553/2191/3676/7070/8613/7057/1525/3909/11096	13
GO:0008083	growth factor activity	13/401	162/18410	5.6603669129869e-05	0.00274527795279865	0.00240033604430422	7422/6387/5764/3625/4969/7060/51816/3569/7424/374/2277/685/3976	13
GO:0019955	cytokine binding	12/401	141/18410	6.15738388194743e-05	0.00278484303316204	0.00243492980498162	1524/7538/3554/1436/3676/7048/7057/2532/3590/8792/3563/7850	12
GO:0001664	G protein-coupled receptor binding	18/401	288/18410	6.562222169454e-05	0.00278484303316204	0.00243492980498162	1524/81029/6387/2920/3304/3303/1910/2921/133/3576/64108/51816/6863/6370/1906/6364/6348/6363	18
GO:0045236	CXCR chemokine receptor binding	4/401	18/18410	0.000532553098189052	0.020417237967921	0.017851828872037	6387/2920/2921/3576	4
GO:0001228	DNA-binding transcription activator activity, RNA polymerase II-specific	22/401	462/18410	0.000541252258354313	0.020417237967921	0.017851828872037	4609/467/3725/23764/9314/1052/1316/4929/2354/3726/3164/2309/2355/7545/8013/1050/79759/7704/1958/2303/51621/2353	22
GO:0001221	transcription coregulator binding	9/401	108/18410	0.000590723683375428	0.020608861196607	0.0180193748002269	4609/604/5187/2309/7704/5469/8863/2516/2353	9
GO:0001216	DNA-binding transcription activator activity	22/401	466/18410	0.000607035675894167	0.020608861196607	0.0180193748002269	4609/467/3725/23764/9314/1052/1316/4929/2354/3726/3164/2309/2355/7545/8013/1050/79759/7704/1958/2303/51621/2353	22
GO:0070851	growth factor receptor binding	10/401	139/18410	0.000946568730206067	0.0305164857394867	0.0266821144982102	7422/3554/23768/3553/3569/7424/374/2277/685/931	10
GO:0019200	carbohydrate kinase activity	4/401	21/18410	0.000989168933209716	0.0305164857394867	0.0266821144982102	55577/5209/55277/3101	4
GO:0042056	chemoattractant activity	5/401	36/18410	0.0010336953932374	0.0305164857394867	0.0266821144982102	7422/7424/2277/7857/6348	5
GO:0005201	extracellular matrix structural constituent	11/401	172/18410	0.00140777926108123	0.0384057096133242	0.0335800639049916	3730/3491/25878/22795/4969/1805/633/7057/3909/1278/5553	11
GO:0043274	phospholipase binding	4/401	23/18410	0.00141405410947438	0.0384057096133242	0.0335800639049916	29760/6401/3932/344	4
GO:0008509	anion transmembrane transporter activity	16/401	315/18410	0.00156955093510658	0.0404485577302162	0.0353662298424028	10560/6515/9194/28231/6535/144195/23516/8140/2743/2557/2560/6553/9022/6531/28965/8714	16
GO:0001965	G-protein alpha-subunit binding	4/401	24/18410	0.00166798176207077	0.0404485577302162	0.0353662298424028	5997/3357/5996/29899	4
GO:0016702	oxidoreductase activity, acting on single donors with incorporation of molecular oxygen, incorporation of two atoms of oxygen	4/401	24/18410	0.00166798176207077	0.0404485577302162	0.0353662298424028	5742/5743/6999/6121	4
GO:0016701	oxidoreductase activity, acting on single donors with incorporation of molecular oxygen	4/401	25/18410	0.00195191857999475	0.0457018177867736	0.0399594221095114	5742/5743/6999/6121	4
