# Supplementary material for: Characterization and role exploration of ferroptosis-related genes in osteoarthritis
Source: Front Mol Biosci. 2023 Mar 6;10:1066885. doi: 10.3389/fmolb.2023.1066885 (PMC10025542; doi:10.3389/fmolb.2023.1066885)
Supplement: Supplementary file 4 [file Table5.XLS]

ID	Description	GeneRatio	BgRatio	pvalue	p.adjust	qvalue	geneID	Count
hsa04657	IL-17 signaling pathway	6/26	94/8159	3.80669486329628e-07	5.40550670588071e-05	3.12549683512747e-05	7128/3553/5743/3725/2920/3569	6
hsa04668	TNF signaling pathway	6/26	112/8159	1.07668751703722e-06	7.64448137096426e-05	4.42008559625806e-05	7128/3553/5743/3725/2920/3569	6
hsa05167	Kaposi sarcoma-associated herpesvirus infection	7/26	194/8159	1.72922748188232e-06	8.18501008090964e-05	4.73262258199371e-05	5743/7538/1026/3725/7422/2920/3569	7
hsa05323	Rheumatoid arthritis	5/26	93/8159	9.39990221743071e-06	0.00033369652871879	0.000192945361305157	3553/3725/7422/2920/3569	5
hsa04933	AGE-RAGE signaling pathway in diabetic complications	5/26	100/8159	1.341301556513e-05	0.000380929642049691	0.000220255834543187	3553/1958/3725/7422/3569	5
hsa04621	NOD-like receptor signaling pathway	6/26	184/8159	1.91721909126347e-05	0.000453741851599022	0.000262356296699212	23710/7128/3553/3725/2920/3569	6
hsa04064	NF-kappa B signaling pathway	4/26	104/8159	0.000300143906919837	0.00532755434782712	0.00308042430786149	7128/3553/5743/2920	4
hsa04625	C-type lectin receptor signaling pathway	4/26	104/8159	0.000300143906919837	0.00532755434782712	0.00308042430786149	3553/5743/3725/3569	4
hsa04066	HIF-1 signaling pathway	4/26	109/8159	0.000359237567367061	0.00566797050734697	0.00327725500054161	1026/7422/3569/7037	4
hsa05166	Human T-cell leukemia virus 1 infection	5/26	222/8159	0.000587679189395309	0.00806538179268837	0.00466345277857445	1958/7538/1026/3725/3569	5
hsa05163	Human cytomegalovirus infection	5/26	225/8159	0.000624783096616705	0.00806538179268837	0.00466345277857445	3553/5743/1026/7422/3569	5
hsa05134	Legionellosis	3/26	57/8159	0.000749987482428156	0.00887485187539984	0.00513149330082422	3553/2920/3569	3
hsa05162	Measles	4/26	139/8159	0.000901197166453101	0.00914071411688146	0.00528521646491293	7128/3553/3725/3569	4
hsa05418	Fluid shear stress and atherosclerosis	4/26	139/8159	0.000901197166453101	0.00914071411688146	0.00528521646491293	3553/3725/7422/1843	4
hsa05321	Inflammatory bowel disease	3/26	65/8159	0.00110084450853336	0.0104213280141158	0.00602567520460367	3553/3725/3569	3
hsa05211	Renal cell carcinoma	3/26	69/8159	0.00130935631433292	0.0116205372897047	0.00671906529723474	1026/3725/7422	3
hsa05133	Pertussis	3/26	76/8159	0.00173107575095859	0.0141799467916217	0.0081989314288102	3553/3725/3569	3
hsa05140	Leishmaniasis	3/26	77/8159	0.00179745804400839	0.0141799467916217	0.0081989314288102	3553/5743/3725	3
hsa04010	MAPK signaling pathway	5/26	294/8159	0.00207075258310668	0.015476150884271	0.00894840451425602	3553/3725/3164/7422/1843	5
hsa05206	MicroRNAs in cancer	5/26	310/8159	0.00261141241108501	0.0185410281187036	0.0107205351612964	6935/5743/1026/7422/54541	5
hsa00790	Folate biosynthesis	2/26	26/8159	0.00302794273697312	0.0204746604119135	0.0118385731069626	2643/873	2
hsa05169	Epstein-Barr virus infection	4/26	202/8159	0.00355569554472963	0.0211485644892061	0.0122282285408308	7128/1026/3725/3569	4
hsa01522	Endocrine resistance	3/26	98/8159	0.00357545074844977	0.0211485644892061	0.0122282285408308	1026/3725/8202	3
hsa04640	Hematopoietic cell lineage	3/26	99/8159	0.00367942134310983	0.0211485644892061	0.0122282285408308	3553/3569/7037	3
hsa05142	Chagas disease	3/26	102/8159	0.00400241991958646	0.0211485644892061	0.0122282285408308	3553/3725/3569	3
hsa05146	Amoebiasis	3/26	102/8159	0.00400241991958646	0.0211485644892061	0.0122282285408308	3553/2920/3569	3
hsa01523	Antifolate resistance	2/26	30/8159	0.00402120592400397	0.0211485644892061	0.0122282285408308	3553/3569	2
hsa04620	Toll-like receptor signaling pathway	3/26	104/8159	0.00422709316021287	0.0214374010267938	0.0123952355825791	3553/3725/3569	3
hsa05417	Lipid and atherosclerosis	4/26	215/8159	0.00444479977083776	0.0215254232331176	0.0124461305573252	3553/3725/2920/3569	4
hsa04151	PI3K-Akt signaling pathway	5/26	354/8159	0.0046269430741432	0.0215254232331176	0.0124461305573252	1026/3164/7422/54541/3569	5
hsa04659	Th17 cell differentiation	3/26	108/8159	0.00469921211427215	0.0215254232331176	0.0124461305573252	3553/3725/3569	3
hsa05143	African trypanosomiasis	2/26	37/8159	0.00607297288780222	0.0269488171896223	0.0155819699094925	3553/3569	2
hsa04216	Ferroptosis	2/26	41/8159	0.00741907422568714	0.0309855452955169	0.0179160306378822	23516/7037	2
hsa05219	Bladder cancer	2/26	41/8159	0.00741907422568714	0.0309855452955169	0.0179160306378822	1026/7422	2
hsa05332	Graft-versus-host disease	2/26	42/8159	0.00777484152955522	0.0315436427770526	0.0182387259941446	3553/3569	2
hsa04068	FoxO signaling pathway	3/26	131/8159	0.00802953563870778	0.0316720572415696	0.0183129760181055	23710/1026/3569	3
hsa05135	Yersinia infection	3/26	137/8159	0.00907818484109766	0.0348406012820505	0.0201450474425496	3553/3725/3569	3
hsa04936	Alcoholic liver disease	3/26	142/8159	0.0100109630901955	0.0374093883896778	0.0216303357627492	3553/2920/3569	3
hsa05144	Malaria	2/26	50/8159	0.0108905469589086	0.0390429734123783	0.0225748845527465	3553/3569	2
hsa05224	Breast cancer	3/26	147/8159	0.0109980206795432	0.0390429734123783	0.0225748845527465	1026/3725/8202	3
hsa04921	Oxytocin signaling pathway	3/26	154/8159	0.0124722494381412	0.0429101178925663	0.0248108909979257	5743/1026/3725	3
hsa04932	Non-alcoholic fatty liver disease	3/26	155/8159	0.0126917250104774	0.0429101178925663	0.0248108909979257	3553/3725/3569	3
hsa05161	Hepatitis B	3/26	162/8159	0.0142907019929498	0.0471925507674157	0.0272870197172604	1026/3725/3569	3
hsa04370	VEGF signaling pathway	2/26	59/8159	0.0149469504463423	0.0482378855313773	0.0278914386319305	5743/7422	2
