# Supplementary material for: Characterization and role exploration of ferroptosis-related genes in osteoarthritis
Source: Front Mol Biosci. 2023 Mar 6;10:1066885. doi: 10.3389/fmolb.2023.1066885 (PMC10025542; doi:10.3389/fmolb.2023.1066885)
Supplement: Supplementary file 5 [file Table3.XLS]

ID	Description	GeneRatio	BgRatio	pvalue	p.adjust	qvalue	geneID	Count
hsa05323	Rheumatoid arthritis	18/232	93/8159	8.37902143787174e-11	2.28747285253899e-08	1.7904645809347e-08	7422/3725/6387/2920/3109/8600/2921/3576/3553/3569/3115/3117/8792/4312/6364/6348/4314/2353	18
hsa04668	TNF signaling pathway	19/232	112/8159	2.70049808636151e-10	3.68617988788346e-08	2.88526900805993e-08	3725/7128/9021/2920/5743/3726/2921/1326/3553/3569/7424/2277/6401/1906/6364/4318/3976/4314/2353	19
hsa04640	Hematopoietic cell lineage	15/232	99/8159	1.05342959053393e-07	6.59769430339313e-06	5.1641871740459e-06	3554/3109/1436/914/3553/3676/3569/3115/3117/7037/3590/951/3563/931/7850	15
hsa04380	Osteoclast differentiation	17/232	128/8159	1.07478067891996e-07	6.59769430339313e-06	5.1641871740459e-06	3725/9021/3554/8600/29760/54209/2354/3726/1436/2355/3553/653361/4982/7048/8792/3932/2353	17
hsa04933	AGE-RAGE signaling pathway in diabetic complications	15/232	100/8159	1.20836892003537e-07	6.59769430339313e-06	5.1641871740459e-06	7422/3725/5292/3576/3553/3569/1958/7424/7048/2277/6401/5054/7056/1278/1906	15
hsa04064	NF-kappa B signaling pathway	15/232	104/8159	2.05662414718592e-07	9.35763986969594e-06	7.32446845401302e-06	4616/7128/6387/3554/2920/8600/29760/5743/2921/3576/3553/1647/8792/3932/6363	15
hsa04657	IL-17 signaling pathway	14/232	94/8159	3.52906258590485e-07	1.37633440850289e-05	1.07729278938148e-05	3725/7128/2920/5743/2354/2921/3576/3553/3569/4312/6364/4318/4314/2353	14
hsa04010	MAPK signaling pathway	24/232	294/8159	2.87782037952268e-06	9.26521699720571e-05	7.2521266644795e-05	4616/4609/7422/3725/1847/3554/3304/3303/1843/1844/3164/1850/1436/1326/3553/1647/7424/7048/374/2277/6237/1846/5880/2353	24
hsa04060	Cytokine-cytokine receptor interaction	24/232	295/8159	3.05446714193595e-06	9.26521699720571e-05	7.2521266644795e-05	1524/6387/3554/2920/8600/3625/1436/2921/3576/3553/8795/3569/4982/7048/6370/3590/8792/8742/3563/6364/6348/7850/3976/6363	24
hsa04061	Viral protein interaction with cytokine and cytokine receptor	12/232	100/8159	2.41601792355918e-05	0.000659572893131655	0.000516264882613171	1524/6387/2920/1436/2921/3576/8795/3569/6370/6364/6348/6363	12
hsa05417	Lipid and atherosclerosis	18/232	215/8159	3.79406806592097e-05	0.000866756187378091	0.000678432643291893	3725/6648/2920/3304/3303/2921/3576/3553/4973/8795/653361/3569/6401/4312/6348/4318/4314/2353	18
hsa05418	Fluid shear stress and atherosclerosis	14/232	139/8159	3.80991730715644e-05	0.000866756187378091	0.000678432643291893	7422/3725/3554/1843/3553/653361/6385/6401/7056/1906/7850/4318/5880/2353	14
hsa05202	Transcriptional misregulation in cancer	16/232	193/8159	0.000115864518699202	0.00243315489268324	0.00190449370817312	4616/4609/604/1026/6935/1436/3576/8013/3569/1050/7704/1647/7048/7850/4318/4314	16
hsa05219	Bladder cancer	7/232	41/8159	0.000135232311558192	0.00263703007538475	0.00206407212378293	4609/1026/7422/3576/7057/4312/4318	7
hsa05210	Colorectal cancer	10/232	86/8159	0.000151608661937886	0.00275927764726953	0.00215975848234322	4616/4609/1026/3725/5366/1647/7048/374/5880/2353	10
hsa00590	Arachidonic acid metabolism	8/232	61/8159	0.000303767496748388	0.00500772164327751	0.00391967416073003	4056/4048/5742/27306/5743/874/5730/873	8
hsa05140	Leishmaniasis	9/232	77/8159	0.00031183614628468	0.00500772164327751	0.00391967416073003	3725/3109/5743/3553/653361/3676/3115/3117/2353	9
hsa04672	Intestinal immune network for IgA production	7/232	49/8159	0.000425930555674195	0.00645994676105862	0.00505636858490419	6387/3109/3676/3569/3115/3117/6370	7
hsa05144	Malaria	7/232	50/8159	0.000483470435156603	0.00694670677882908	0.00543736832890806	3576/7060/3553/3569/7057/2532/6401	7
hsa04659	Th17 cell differentiation	10/232	108/8159	0.000961480227413683	0.0131242051041968	0.0102726571665778	3725/3554/3109/3553/3569/3115/7048/3117/3932/2353	10
hsa04926	Relaxin signaling pathway	11/232	129/8159	0.00107822008802627	0.0134174642103941	0.010502198707191	7422/3725/1910/7424/7048/2277/4312/1278/1906/4318/2353	11
hsa05134	Legionellosis	7/232	57/8159	0.00108126085211967	0.0134174642103941	0.010502198707191	2920/3304/3303/2921/3576/3553/3569	7
hsa05416	Viral myocarditis	7/232	60/8159	0.00146964152164312	0.0174440058873292	0.0136538777525653	3109/3115/1525/3117/6442/5880/6445	7
hsa04710	Circadian rhythm	5/232	31/8159	0.00165251190526424	0.0180454300054855	0.0141246280744691	5187/4862/406/8863/1408	5
hsa05310	Asthma	5/232	31/8159	0.00165251190526424	0.0180454300054855	0.0141246280744691	3109/2205/3115/3117/5553	5
hsa05146	Amoebiasis	9/232	102/8159	0.00239695642088989	0.0251680424193439	0.0196996823255323	3554/2920/2921/3576/3553/3569/3909/1278/7850	9
hsa04620	Toll-like receptor signaling pathway	9/232	104/8159	0.00273801770540312	0.0276844012435205	0.0216693019180052	51284/3725/1326/3576/3553/3569/6348/51311/2353	9
hsa04062	Chemokine signaling pathway	13/232	192/8159	0.00321504555784954	0.031346694189033	0.0245358739941149	1524/6387/2920/2921/2309/3576/1794/653361/6370/6364/6348/5880/6363	13
hsa05164	Influenza A	12/232	171/8159	0.00342995266547529	0.0322888647474053	0.0252733354298179	51284/9021/3109/3576/3553/8795/3569/3115/64499/3117/7177/5611	12
hsa04068	FoxO signaling pathway	10/232	131/8159	0.00406226167613505	0.036966581252829	0.0289347059738743	4616/604/1026/6648/23710/8660/2309/3569/1647/7048	10
hsa05166	Human T-cell leukemia virus 1 infection	14/232	222/8159	0.00430644126166215	0.0379244665946376	0.0296844677798783	4609/7538/1026/3725/3554/3109/3569/3115/1958/7048/3117/3932/7850/2353	14
hsa04115	p53 signaling pathway	7/232	73/8159	0.00454169147769444	0.0387463054190807	0.0303277424332885	4616/1026/8795/5366/1647/7057/5054	7
hsa04218	Cellular senescence	11/232	156/8159	0.00482820775290776	0.0399424459558733	0.0312639927859737	4616/4609/1026/678/2309/3576/3569/1647/7048/6237/5054	11
hsa04514	Cell adhesion molecules	11/232	157/8159	0.00506526242799873	0.0406710777306957	0.0318343118539858	3109/914/3676/6385/3115/3117/6401/5788/22829/9672/7122	11
