# Supplementary material for: Characterization and role exploration of ferroptosis-related genes in osteoarthritis
Source: Front Mol Biosci. 2023 Mar 6;10:1066885. doi: 10.3389/fmolb.2023.1066885 (PMC10025542; doi:10.3389/fmolb.2023.1066885)
Supplement: Supplementary file 6 [file Table6.XLS]

#node1	node2	node1_string_id	node2_string_id	neighborhood_on_chromosome	gene_fusion	phylogenetic_cooccurrence	homology	coexpression	experimentally_determined_interaction	database_annotated	automated_textmining	combined_score
ABLIM1	RAC2	9606.ENSP00000277895	9606.ENSP00000249071	0	0	0	0	0	0	0.800	0.271	0.848
ACKR1	CXCL8	9606.ENSP00000357103	9606.ENSP00000306512	0	0	0	0	0	0.462	0.800	0.987	0.998
ADAMTS1	THBS1	9606.ENSP00000284984	9606.ENSP00000260356	0	0	0	0.545	0.096	0.074	0.900	0.634	0.934
ADAMTS1	VEGFA	9606.ENSP00000284984	9606.ENSP00000478570	0	0	0	0	0.062	0.270	0	0.605	0.706
ADAMTS1	ADAMTS9	9606.ENSP00000284984	9606.ENSP00000418735	0	0	0	0.879	0.097	0	0.900	0.701	0.913
ADAMTS1	ADAMTS5	9606.ENSP00000284984	9606.ENSP00000284987	0	0	0	0.904	0.158	0	0.900	0.797	0.918
ADAMTS5	THBS1	9606.ENSP00000284987	9606.ENSP00000260356	0	0	0	0.543	0.086	0.074	0.900	0.391	0.923
ADAMTS5	SDC4	9606.ENSP00000284987	9606.ENSP00000361818	0	0	0	0	0	0	0	0.778	0.778
ADAMTS5	MMP3	9606.ENSP00000284987	9606.ENSP00000299855	0	0	0	0	0.087	0.066	0	0.831	0.843
ADAMTS5	ADAMTS9	9606.ENSP00000284987	9606.ENSP00000418735	0	0	0	0.847	0.067	0	0.900	0.705	0.913
ADAMTS9	THBS1	9606.ENSP00000418735	9606.ENSP00000260356	0	0	0	0.541	0.054	0.123	0.900	0.309	0.921
ADH1B	HPGDS	9606.ENSP00000306606	9606.ENSP00000295256	0	0	0	0	0.100	0.166	0.650	0.172	0.753
ADH1B	MAOA	9606.ENSP00000306606	9606.ENSP00000340684	0	0	0	0	0.104	0	0.900	0.409	0.942
ADM	EDN1	9606.ENSP00000436607	9606.ENSP00000368683	0	0	0	0	0.065	0.213	0	0.716	0.773
AIF1	IL1B	9606.ENSP00000365227	9606.ENSP00000263341	0	0	0	0	0.139	0	0	0.802	0.822
AIF1	CSF1R	9606.ENSP00000365227	9606.ENSP00000286301	0	0	0	0	0.272	0	0	0.605	0.700
AIF1	CX3CR1	9606.ENSP00000365227	9606.ENSP00000351059	0	0	0	0	0.214	0	0	0.739	0.786
AIF1	TREM2	9606.ENSP00000365227	9606.ENSP00000362205	0	0	0	0	0.141	0	0	0.681	0.714
AIF1	IL6	9606.ENSP00000365227	9606.ENSP00000385675	0	0	0	0	0	0	0	0.720	0.720
AIF1	PTPRC	9606.ENSP00000365227	9606.ENSP00000411355	0	0	0	0	0.338	0.056	0	0.685	0.785
ANGPTL4	PPARGC1A	9606.ENSP00000301455	9606.ENSP00000264867	0	0	0	0	0	0	0.900	0.391	0.936
ANGPTL4	MED1	9606.ENSP00000301455	9606.ENSP00000300651	0	0	0	0	0	0	0.900	0.091	0.905
ANGPTL4	VEGFA	9606.ENSP00000301455	9606.ENSP00000478570	0	0	0	0	0.065	0.058	0	0.718	0.730
ANGPTL4	NCOA3	9606.ENSP00000301455	9606.ENSP00000361066	0	0	0	0	0	0	0.900	0.127	0.908
APOC2	LIPC	9606.ENSP00000466775	9606.ENSP00000299022	0	0	0	0	0.065	0	0.540	0.504	0.768
ARC	EGR1	9606.ENSP00000349022	9606.ENSP00000239938	0	0	0	0	0.064	0	0.900	0.655	0.964
ARC	FOSB	9606.ENSP00000349022	9606.ENSP00000245919	0	0	0	0	0.064	0	0.900	0.276	0.926
ARC	JUNB	9606.ENSP00000349022	9606.ENSP00000303315	0	0	0	0	0.064	0	0.900	0.103	0.908
ARC	FOS	9606.ENSP00000349022	9606.ENSP00000306245	0	0	0	0	0.062	0	0.900	0.667	0.966
AREG	FOS	9606.ENSP00000379097	9606.ENSP00000306245	0	0	0	0	0	0	0.900	0.381	0.935
AREG	BTC	9606.ENSP00000379097	9606.ENSP00000379092	0	0	0	0	0.083	0	0.300	0.893	0.925
ARNTL	NAMPT	9606.ENSP00000384517	9606.ENSP00000222553	0	0	0	0	0	0	0.900	0.715	0.970
ARNTL	SERPINE1	9606.ENSP00000384517	9606.ENSP00000223095	0	0	0	0	0	0	0.900	0.334	0.930
ARNTL	PPARGC1A	9606.ENSP00000384517	9606.ENSP00000264867	0	0	0	0	0	0	0.900	0.609	0.959
ARNTL	NFIL3	9606.ENSP00000384517	9606.ENSP00000297689	0	0	0	0	0.160	0.141	0	0.889	0.913
ARNTL	PER1	9606.ENSP00000384517	9606.ENSP00000314420	0	0	0	0.566	0	0.788	0.900	0.869	0.986
ARNTL	NPAS2	9606.ENSP00000384517	9606.ENSP00000338283	0	0	0	0.644	0.065	0.971	0.900	0.995	0.998
ARNTL	CRY2	9606.ENSP00000384517	9606.ENSP00000478187	0	0	0	0	0.085	0.968	0.900	0.968	0.999
ATF3	PPP1R15A	9606.ENSP00000344352	9606.ENSP00000200453	0	0	0	0	0.603	0	0	0.690	0.872
ATF3	EGR1	9606.ENSP00000344352	9606.ENSP00000239938	0	0	0	0	0.254	0.062	0	0.716	0.784
ATF3	BTG2	9606.ENSP00000344352	9606.ENSP00000290551	0	0	0	0	0.825	0	0	0.528	0.914
ATF3	JUNB	9606.ENSP00000344352	9606.ENSP00000303315	0	0	0	0	0.454	0.749	0	0.682	0.952
ATF3	FOS	9606.ENSP00000344352	9606.ENSP00000306245	0	0	0	0.764	0.854	0.271	0	0.803	0.910
ATF3	NR4A1	9606.ENSP00000344352	9606.ENSP00000440864	0	0	0	0	0.258	0.146	0	0.568	0.702
ATF3	MAFF	9606.ENSP00000344352	9606.ENSP00000345393	0	0	0	0	0.360	0.286	0	0.462	0.733
ATF3	CEBPA	9606.ENSP00000344352	9606.ENSP00000427514	0	0	0	0	0.146	0.299	0	0.617	0.751
ATF3	KLF6	9606.ENSP00000344352	9606.ENSP00000419923	0	0	0	0	0.689	0.062	0	0.550	0.857
ATF3	JUN	9606.ENSP00000344352	9606.ENSP00000360266	0	0	0	0	0.861	0.923	0.900	0.994	0.999
B3GALNT1	HEXA	9606.ENSP00000376532	9606.ENSP00000268097	0	0	0	0	0	0	0.800	0.096	0.811
BAG3	HSPA1B	9606.ENSP00000358081	9606.ENSP00000364801	0	0	0	0	0.134	0.667	0.900	0.553	0.985
BAG3	HSPA1A	9606.ENSP00000358081	9606.ENSP00000364802	0	0	0	0	0.134	0.919	0.900	0.798	0.998
BCL6	BLNK	9606.ENSP00000384371	9606.ENSP00000224337	0	0	0	0	0.062	0	0.900	0.325	0.931
BCL6	JUNB	9606.ENSP00000384371	9606.ENSP00000303315	0	0	0	0	0.076	0.315	0.900	0.270	0.947
BCL6	FOS	9606.ENSP00000384371	9606.ENSP00000306245	0	0	0	0	0.062	0.062	0.900	0.376	0.937
BCL6	ZEB1	9606.ENSP00000384371	9606.ENSP00000354487	0	0	0	0.555	0	0.077	0.900	0.275	0.914
BCL6	JUN	9606.ENSP00000384371	9606.ENSP00000360266	0	0	0	0	0.065	0.315	0	0.922	0.946
BCL6	PIM1	9606.ENSP00000384371	9606.ENSP00000362608	0	0	0	0	0.062	0.117	0.900	0.357	0.939
BCL6	CEBPD	9606.ENSP00000384371	9606.ENSP00000386165	0	0	0	0	0.153	0.058	0.900	0.203	0.927
BCL6	FOXO3	9606.ENSP00000384371	9606.ENSP00000385824	0	0	0	0	0	0.078	0.900	0.445	0.944
BCL6	PTPRC	9606.ENSP00000384371	9606.ENSP00000411355	0	0	0	0	0	0.057	0.900	0.681	0.967
BCL6	MYC	9606.ENSP00000384371	9606.ENSP00000479618	0	0	0	0	0	0.058	0.900	0.763	0.975
BGN	SGCG	9606.ENSP00000327336	9606.ENSP00000218867	0	0	0	0	0.060	0	0	0.786	0.791
BGN	CHST7	9606.ENSP00000327336	9606.ENSP00000276055	0	0	0	0	0.062	0	0.900	0.141	0.912
BGN	COL1A2	9606.ENSP00000327336	9606.ENSP00000297268	0	0	0	0	0.623	0.241	0	0.596	0.874
BGN	SDC3	9606.ENSP00000327336	9606.ENSP00000344468	0	0	0	0	0.146	0	0.900	0.376	0.942
BGN	SDC4	9606.ENSP00000327336	9606.ENSP00000361818	0	0	0	0	0.069	0	0.900	0.505	0.949
BLNK	LCK	9606.ENSP00000224337	9606.ENSP00000337825	0	0	0	0	0.085	0.056	0.900	0.593	0.960
BTC	FOS	9606.ENSP00000379092	9606.ENSP00000306245	0	0	0	0	0	0	0.900	0.124	0.908
BTG2	DUSP1	9606.ENSP00000290551	9606.ENSP00000239223	0	0	0	0	0.777	0	0	0.412	0.864
BTG2	EGR1	9606.ENSP00000290551	9606.ENSP00000239938	0	0	0	0	0.610	0	0	0.508	0.799
BTG2	KLF6	9606.ENSP00000290551	9606.ENSP00000419923	0	0	0	0	0.665	0	0	0.376	0.782
BTG2	IER2	9606.ENSP00000290551	9606.ENSP00000465617	0	0	0	0	0.663	0	0	0.459	0.810
BTG2	JUN	9606.ENSP00000290551	9606.ENSP00000360266	0	0	0	0	0.704	0	0	0.393	0.813
BTG2	NR4A1	9606.ENSP00000290551	9606.ENSP00000440864	0	0	0	0	0.533	0	0	0.637	0.823
BTG2	FOS	9606.ENSP00000290551	9606.ENSP00000306245	0	0	0	0	0.850	0	0	0.470	0.917
CAPG	CRIP1	9606.ENSP00000263867	9606.ENSP00000332449	0	0	0	0	0.135	0.684	0	0.085	0.728
CBR1	CBR3	9606.ENSP00000290349	9606.ENSP00000290354	0	0	0.447	0.975	0.181	0.411	0.800	0.910	0.898
CCL19	LIF	9606.ENSP00000308815	9606.ENSP00000249075	0	0	0	0	0	0	0.900	0.140	0.910
CCL19	IL1B	9606.ENSP00000308815	9606.ENSP00000263341	0	0	0	0	0.065	0	0.900	0.560	0.955
CCL19	CXCL8	9606.ENSP00000308815	9606.ENSP00000306512	0	0	0	0	0.062	0	0.600	0.603	0.838
CCL19	CCL25	9606.ENSP00000308815	9606.ENSP00000375086	0	0	0	0	0.096	0	0	0.719	0.736
CCL19	CX3CR1	9606.ENSP00000308815	9606.ENSP00000351059	0	0	0	0	0	0	0.600	0.504	0.793
CCL19	CXCL12	9606.ENSP00000308815	9606.ENSP00000379140	0	0	0	0	0.100	0	0	0.783	0.796
CCL19	CXCL2	9606.ENSP00000308815	9606.ENSP00000427279	0	0	0	0	0.062	0	0.600	0.536	0.810
CCL19	CCL20	9606.ENSP00000308815	9606.ENSP00000351671	0	0	0	0	0.085	0	0.600	0.718	0.888
CCL19	IL6	9606.ENSP00000308815	9606.ENSP00000385675	0	0	0	0	0.060	0	0.900	0.595	0.958
CCL19	CCL3	9606.ENSP00000308815	9606.ENSP00000477908	0	0	0	0	0.109	0	0.900	0.702	0.971
CCL20	LIF	9606.ENSP00000351671	9606.ENSP00000249075	0	0	0	0	0.140	0	0.900	0.268	0.931
CCL20	IL1B	9606.ENSP00000351671	9606.ENSP00000263341	0	0	0	0	0.602	0	0.900	0.743	0.988
CCL20	CXCL3	9606.ENSP00000351671	9606.ENSP00000296026	0	0	0	0	0.308	0	0	0.735	0.809
CCL20	CXCL8	9606.ENSP00000351671	9606.ENSP00000306512	0	0	0	0	0.553	0	0.600	0.818	0.964
CCL20	CX3CR1	9606.ENSP00000351671	9606.ENSP00000351059	0	0	0	0	0	0	0.600	0.504	0.793
CCL20	CXCL12	9606.ENSP00000351671	9606.ENSP00000379140	0	0	0	0	0	0.195	0	0.686	0.737
CCL20	CXCL2	9606.ENSP00000351671	9606.ENSP00000427279	0	0	0	0	0.248	0	0.600	0.772	0.925
CCL20	CCL3	9606.ENSP00000351671	9606.ENSP00000477908	0	0	0	0	0.101	0	0.900	0.766	0.977
CCL20	IL6	9606.ENSP00000351671	9606.ENSP00000385675	0	0	0	0	0.245	0	0.900	0.757	0.980
CCL25	CX3CR1	9606.ENSP00000375086	9606.ENSP00000351059	0	0	0	0	0	0	0.600	0.451	0.771
CCL25	CXCL12	9606.ENSP00000375086	9606.ENSP00000379140	0	0	0	0	0	0.272	0	0.687	0.762
CCL3	LIF	9606.ENSP00000477908	9606.ENSP00000249075	0	0	0	0	0	0	0.900	0.407	0.938
CCL3	IL1B	9606.ENSP00000477908	9606.ENSP00000263341	0	0	0	0	0.685	0	0.900	0.885	0.996
CCL3	CXCL3	9606.ENSP00000477908	9606.ENSP00000296026	0	0	0	0	0.142	0	0	0.677	0.711
CCL3	CXCL8	9606.ENSP00000477908	9606.ENSP00000306512	0	0	0	0	0.187	0	0.900	0.876	0.989
CCL3	CX3CR1	9606.ENSP00000477908	9606.ENSP00000351059	0	0	0	0	0	0	0.600	0.803	0.918
CCL3	CXCL12	9606.ENSP00000477908	9606.ENSP00000379140	0	0	0	0	0	0	0	0.740	0.740
CCL3	IL6	9606.ENSP00000477908	9606.ENSP00000385675	0	0	0	0	0.139	0	0.900	0.885	0.989
CCL3	CXCL2	9606.ENSP00000477908	9606.ENSP00000427279	0	0	0	0	0.233	0	0.900	0.801	0.983
CCL3	VEGFA	9606.ENSP00000477908	9606.ENSP00000478570	0	0	0	0	0	0	0	0.738	0.738
CCNA2	KIF11	9606.ENSP00000274026	9606.ENSP00000260731	0	0	0	0	0.976	0.139	0	0.526	0.989
CCNA2	NDC80	9606.ENSP00000274026	9606.ENSP00000261597	0	0	0	0	0.967	0	0	0.357	0.978
CCNA2	PRR11	9606.ENSP00000274026	9606.ENSP00000262293	0	0	0	0	0.726	0	0	0.235	0.781
CCNA2	MYC	9606.ENSP00000274026	9606.ENSP00000479618	0	0	0	0	0.098	0	0	0.705	0.723
CCNA2	CDK5	9606.ENSP00000274026	9606.ENSP00000419782	0	0.006	0	0	0	0.390	0	0.577	0.731
CCNA2	TK1	9606.ENSP00000274026	9606.ENSP00000301634	0	0	0	0	0.696	0	0	0.391	0.807
CCNA2	KIF20A	9606.ENSP00000274026	9606.ENSP00000378356	0	0	0	0	0.938	0.139	0	0.468	0.969
CCNA2	CDKN1A	9606.ENSP00000274026	9606.ENSP00000384849	0	0	0	0	0.061	0.921	0.800	0.972	0.999
CD2	LCK	9606.ENSP00000358490	9606.ENSP00000337825	0	0	0	0	0.402	0.487	0	0.974	0.991
CD2	CD52	9606.ENSP00000358490	9606.ENSP00000363330	0	0	0	0	0.706	0	0	0.601	0.877
CD2	PTPRC	9606.ENSP00000358490	9606.ENSP00000411355	0	0	0	0	0.540	0.462	0	0.969	0.991
CD52	PTPRC	9606.ENSP00000363330	9606.ENSP00000411355	0	0	0	0	0.559	0	0	0.455	0.749
CDH11	COL1A2	9606.ENSP00000268603	9606.ENSP00000297268	0	0	0	0	0.687	0.056	0	0.371	0.798
CDH11	SDC4	9606.ENSP00000268603	9606.ENSP00000361818	0	0	0	0	0	0	0	0.898	0.898
CDK5	EGR1	9606.ENSP00000419782	9606.ENSP00000239938	0	0	0	0	0	0	0.650	0.453	0.800
CDK5	FOSB	9606.ENSP00000419782	9606.ENSP00000245919	0	0	0	0	0	0	0.900	0.547	0.952
CDK5	DPYSL3	9606.ENSP00000419782	9606.ENSP00000343690	0	0	0	0	0	0	0.600	0.511	0.796
CDK5	JUN	9606.ENSP00000419782	9606.ENSP00000360266	0	0	0	0	0	0	0.900	0.737	0.972
CDK5	CDKN1A	9606.ENSP00000419782	9606.ENSP00000384849	0	0	0	0	0	0.818	0	0.369	0.880
CDK5	FOXO3	9606.ENSP00000419782	9606.ENSP00000385824	0	0	0	0	0.062	0	0.900	0.291	0.927
CDKN1A	SOCS3	9606.ENSP00000384849	9606.ENSP00000330341	0	0	0	0	0.095	0	0.900	0.242	0.925
CDKN1A	MCL1	9606.ENSP00000384849	9606.ENSP00000358022	0	0	0	0	0.060	0	0.900	0.558	0.954
CDKN1A	GADD45A	9606.ENSP00000384849	9606.ENSP00000360025	0	0	0	0	0.112	0.867	0	0.977	0.997
CDKN1A	JUN	9606.ENSP00000384849	9606.ENSP00000360266	0	0	0	0	0.079	0.270	0.900	0.616	0.970
CDKN1A	CEBPA	9606.ENSP00000384849	9606.ENSP00000427514	0	0	0	0	0.049	0.334	0.800	0.391	0.912
CDKN1A	FOXO3	9606.ENSP00000384849	9606.ENSP00000385824	0	0	0	0	0	0.281	0	0.969	0.977
CDKN1A	MYC	9606.ENSP00000384849	9606.ENSP00000479618	0	0	0	0	0	0.307	0.900	0.748	0.981
CEBPA	PPARGC1A	9606.ENSP00000427514	9606.ENSP00000264867	0	0	0	0	0	0	0.900	0.637	0.962
CEBPA	MED1	9606.ENSP00000427514	9606.ENSP00000300651	0	0	0	0	0	0.152	0.900	0.231	0.929
CEBPA	FOS	9606.ENSP00000427514	9606.ENSP00000306245	0	0	0	0	0.112	0.299	0.900	0.880	0.991
CEBPA	JUN	9606.ENSP00000427514	9606.ENSP00000360266	0	0	0	0	0.077	0.316	0.900	0.984	0.998
CEBPA	NCOA3	9606.ENSP00000427514	9606.ENSP00000361066	0	0	0	0	0.051	0.298	0.900	0.252	0.943
CEBPA	IL6	9606.ENSP00000427514	9606.ENSP00000385675	0	0	0	0	0	0	0	0.767	0.768
CEBPA	CEBPD	9606.ENSP00000427514	9606.ENSP00000386165	0	0	0	0.766	0.189	0.474	0.900	0.848	0.962
CEBPA	MYC	9606.ENSP00000427514	9606.ENSP00000479618	0	0	0	0	0.058	0.334	0.900	0.644	0.974
CEBPD	JUNB	9606.ENSP00000386165	9606.ENSP00000303315	0	0	0	0	0.206	0.102	0.900	0.217	0.936
CEBPD	FOS	9606.ENSP00000386165	9606.ENSP00000306245	0	0	0	0	0.144	0.078	0.900	0.464	0.952
CEBPD	ZEB1	9606.ENSP00000386165	9606.ENSP00000354487	0	0	0	0	0.064	0	0.900	0.134	0.911
CEBPD	PIM1	9606.ENSP00000386165	9606.ENSP00000362608	0	0	0	0	0	0.139	0.900	0	0.910
CEBPD	FOXO3	9606.ENSP00000386165	9606.ENSP00000385824	0	0	0	0	0	0.078	0.900	0.209	0.920
CEBPD	MYC	9606.ENSP00000386165	9606.ENSP00000479618	0	0	0	0	0.063	0.102	0.900	0.394	0.942
CH25H	CYP27A1	9606.ENSP00000360918	9606.ENSP00000258415	0	0	0	0	0.096	0.154	0.900	0.553	0.961
CH25H	SC5D	9606.ENSP00000360918	9606.ENSP00000264027	0	0	0	0	0.499	0.641	0	0.479	0.898
CH25H	GPR183	9606.ENSP00000360918	9606.ENSP00000365596	0	0	0	0	0.091	0	0	0.723	0.738
CLEC4A	TLR8	9606.ENSP00000229332	9606.ENSP00000312082	0	0	0	0	0.539	0.056	0	0.458	0.743
COL1A2	FIGF	9606.ENSP00000297268	9606.ENSP00000297904	0	0	0	0	0	0	0.900	0.066	0.902
COPZ2	KDELR3	9606.ENSP00000480707	9606.ENSP00000386918	0	0	0	0	0.193	0	0.600	0.431	0.800
CORO1A	DOCK2	9606.ENSP00000219150	9606.ENSP00000256935	0	0	0	0	0.541	0	0	0.385	0.705
CORO1A	RAC2	9606.ENSP00000219150	9606.ENSP00000249071	0	0	0	0	0.632	0	0	0.299	0.731
CPA3	FCER1A	9606.ENSP00000296046	9606.ENSP00000357097	0	0	0	0	0.549	0	0	0.566	0.796
CPA3	TPSB2	9606.ENSP00000296046	9606.ENSP00000482743	0	0	0	0	0.201	0.139	0	0.731	0.799
CPA3	TPSAB1	9606.ENSP00000296046	9606.ENSP00000343577	0	0	0	0	0.538	0.139	0	0.769	0.900
CRY2	NFIL3	9606.ENSP00000478187	9606.ENSP00000297689	0	0	0	0	0.064	0	0	0.780	0.786
CRY2	PER1	9606.ENSP00000478187	9606.ENSP00000314420	0	0	0	0	0.115	0.968	0.900	0.845	0.999
CRY2	NPAS2	9606.ENSP00000478187	9606.ENSP00000338283	0	0	0	0	0.062	0.648	0.600	0.914	0.987
CRY2	PER3	9606.ENSP00000478187	9606.ENSP00000482093	0	0	0	0	0.086	0.711	0	0.964	0.989
CSF1R	TLR7	9606.ENSP00000286301	9606.ENSP00000370034	0	0	0	0	0.560	0.090	0	0.391	0.734
CSF1R	FIGF	9606.ENSP00000286301	9606.ENSP00000297904	0	0	0	0	0	0.060	0.600	0.395	0.752
CSF1R	LY86	9606.ENSP00000286301	9606.ENSP00000369286	0	0	0	0	0.658	0	0	0.306	0.753
CSF1R	VEGFC	9606.ENSP00000286301	9606.ENSP00000480043	0	0	0	0	0.056	0.059	0.600	0.426	0.768
CSF1R	CX3CR1	9606.ENSP00000286301	9606.ENSP00000351059	0	0	0	0	0.162	0	0	0.770	0.799
CSF1R	PTPRC	9606.ENSP00000286301	9606.ENSP00000411355	0	0	0	0	0.556	0.060	0	0.740	0.882
CSF1R	TREM2	9606.ENSP00000286301	9606.ENSP00000362205	0	0	0	0	0.493	0	0	0.838	0.914
CSF1R	VEGFA	9606.ENSP00000286301	9606.ENSP00000478570	0	0	0	0	0	0.059	0.600	0.809	0.922
CSF1R	TNFSF11	9606.ENSP00000286301	9606.ENSP00000381775	0	0	0	0	0.062	0	0	0.976	0.977
CX3CR1	IL1B	9606.ENSP00000351059	9606.ENSP00000263341	0	0	0	0	0.065	0	0	0.696	0.703
CX3CR1	CXCL3	9606.ENSP00000351059	9606.ENSP00000296026	0	0	0	0	0	0	0.600	0.320	0.716
CX3CR1	CXCL8	9606.ENSP00000351059	9606.ENSP00000306512	0	0	0	0	0	0	0.600	0.558	0.815
CX3CR1	TREM2	9606.ENSP00000351059	9606.ENSP00000362205	0	0	0	0	0.090	0	0	0.713	0.728
CX3CR1	PTPRC	9606.ENSP00000351059	9606.ENSP00000411355	0	0	0	0	0.152	0	0	0.695	0.730
CX3CR1	CXCL2	9606.ENSP00000351059	9606.ENSP00000427279	0	0	0	0	0	0	0.600	0.508	0.794
CX3CR1	CXCL12	9606.ENSP00000351059	9606.ENSP00000379140	0	0	0	0	0	0	0.600	0.637	0.848
CXCL12	IL1B	9606.ENSP00000379140	9606.ENSP00000263341	0	0	0	0	0	0	0	0.741	0.741
CXCL12	CXCL8	9606.ENSP00000379140	9606.ENSP00000306512	0	0	0	0	0	0	0	0.759	0.759
CXCL12	LCK	9606.ENSP00000379140	9606.ENSP00000337825	0	0	0	0	0	0	0.900	0.503	0.948
CXCL12	MMP9	9606.ENSP00000379140	9606.ENSP00000361405	0	0	0	0	0	0	0	0.710	0.710
CXCL12	SDC4	9606.ENSP00000379140	9606.ENSP00000361818	0	0	0	0	0.060	0	0.900	0.823	0.981
CXCL12	EDN1	9606.ENSP00000379140	9606.ENSP00000368683	0	0	0	0	0	0	0.900	0.467	0.944
CXCL12	CXCL2	9606.ENSP00000379140	9606.ENSP00000427279	0	0	0	0	0	0.237	0	0.669	0.736
CXCL12	IL6	9606.ENSP00000379140	9606.ENSP00000385675	0	0	0	0	0	0	0	0.762	0.762
CXCL12	VEGFA	9606.ENSP00000379140	9606.ENSP00000478570	0	0	0	0	0.062	0	0	0.846	0.849
CXCL12	PTPRC	9606.ENSP00000379140	9606.ENSP00000411355	0	0	0	0	0	0	0.900	0.703	0.969
CXCL2	LIF	9606.ENSP00000427279	9606.ENSP00000249075	0	0	0	0	0.120	0	0.900	0.291	0.932
CXCL2	IL1B	9606.ENSP00000427279	9606.ENSP00000263341	0	0	0	0	0.591	0	0.900	0.874	0.994
CXCL2	CXCL3	9606.ENSP00000427279	9606.ENSP00000296026	0	0	0	0.979	0.705	0	0.800	0.843	0.939
CXCL2	CXCL8	9606.ENSP00000427279	9606.ENSP00000306512	0	0	0	0.874	0.824	0	0.300	0.806	0.884
CXCL2	PTGS2	9606.ENSP00000427279	9606.ENSP00000356438	0	0	0	0	0.538	0	0	0.648	0.830
CXCL2	JUN	9606.ENSP00000427279	9606.ENSP00000360266	0	0	0	0	0.109	0	0.800	0.437	0.891
CXCL2	IL6	9606.ENSP00000427279	9606.ENSP00000385675	0	0	0	0	0.629	0	0.900	0.880	0.995
CXCL3	IL1B	9606.ENSP00000296026	9606.ENSP00000263341	0	0	0	0	0.353	0	0	0.788	0.857
CXCL3	CXCL8	9606.ENSP00000296026	9606.ENSP00000306512	0	0	0	0.865	0.626	0	0.300	0.717	0.753
CXCL3	IL6	9606.ENSP00000296026	9606.ENSP00000385675	0	0	0	0	0.273	0	0	0.798	0.847
CXCL3	JUN	9606.ENSP00000296026	9606.ENSP00000360266	0	0	0	0	0.049	0	0.800	0.307	0.856
CXCL8	SERPINE1	9606.ENSP00000306512	9606.ENSP00000223095	0	0	0	0	0.137	0	0	0.703	0.732
CXCL8	LIF	9606.ENSP00000306512	9606.ENSP00000249075	0	0	0	0	0.172	0	0.900	0.517	0.956
CXCL8	IL1B	9606.ENSP00000306512	9606.ENSP00000263341	0	0	0	0	0.679	0	0.900	0.948	0.998
CXCL8	MMP3	9606.ENSP00000306512	9606.ENSP00000299855	0	0	0	0	0.107	0	0	0.714	0.734
CXCL8	TLR7	9606.ENSP00000306512	9606.ENSP00000370034	0	0	0	0	0.062	0	0	0.720	0.726
CXCL8	IL1R1	9606.ENSP00000306512	9606.ENSP00000386380	0	0	0	0	0.088	0	0	0.737	0.750
CXCL8	MMP1	9606.ENSP00000306512	9606.ENSP00000322788	0	0	0	0	0.190	0	0	0.715	0.759
CXCL8	TNFAIP3	9606.ENSP00000306512	9606.ENSP00000481570	0	0	0	0	0.537	0	0	0.528	0.772
CXCL8	SELE	9606.ENSP00000306512	9606.ENSP00000331736	0	0	0	0	0.049	0	0	0.773	0.775
CXCL8	MMP9	9606.ENSP00000306512	9606.ENSP00000361405	0	0	0	0	0.134	0.213	0	0.825	0.871
CXCL8	VEGFA	9606.ENSP00000306512	9606.ENSP00000478570	0	0	0	0	0.065	0	0	0.875	0.879
CXCL8	PTGS2	9606.ENSP00000306512	9606.ENSP00000356438	0	0	0	0	0.753	0	0	0.778	0.943
CXCL8	JUN	9606.ENSP00000306512	9606.ENSP00000360266	0	0	0	0	0.095	0.270	0.800	0.715	0.957
CXCL8	SDC3	9606.ENSP00000306512	9606.ENSP00000344468	0	0	0	0	0	0	0.900	0.946	0.994
CXCL8	IL6	9606.ENSP00000306512	9606.ENSP00000385675	0	0	0	0	0.581	0	0.900	0.947	0.997
CYP27A1	FDXR	9606.ENSP00000258415	9606.ENSP00000416515	0.045	0	0	0	0	0	0	0.724	0.726
DKK2	WIF1	9606.ENSP00000285311	9606.ENSP00000286574	0	0	0	0	0.062	0	0	0.731	0.737
DKK2	WNT5B	9606.ENSP00000285311	9606.ENSP00000380379	0	0	0	0	0	0.058	0.600	0.462	0.779
DNAJC3	PPP1R15A	9606.ENSP00000473631	9606.ENSP00000200453	0	0	0	0	0	0	0	0.728	0.728
DNAJC3	SIL1	9606.ENSP00000473631	9606.ENSP00000378294	0	0	0	0	0.201	0.121	0	0.638	0.723
DOCK2	RAC2	9606.ENSP00000256935	9606.ENSP00000249071	0	0	0	0	0.564	0.557	0.900	0.658	0.992
DOCK2	PTPRC	9606.ENSP00000256935	9606.ENSP00000411355	0	0	0	0	0.734	0	0	0.227	0.786
DUOX2	NCF1	9606.ENSP00000475084	9606.ENSP00000289473	0	0	0	0	0.064	0	0.540	0.766	0.890
DUSP1	EGR1	9606.ENSP00000239223	9606.ENSP00000239938	0	0	0	0	0.298	0.067	0	0.653	0.753
DUSP1	JUNB	9606.ENSP00000239223	9606.ENSP00000303315	0	0	0	0	0.658	0.145	0	0.299	0.777
DUSP1	JUN	9606.ENSP00000239223	9606.ENSP00000360266	0	0	0	0	0.407	0.145	0	0.694	0.831
DUSP1	FOSB	9606.ENSP00000239223	9606.ENSP00000245919	0	0	0	0	0.676	0.139	0	0.539	0.860
DUSP1	DUSP4	9606.ENSP00000239223	9606.ENSP00000240100	0	0	0	0.964	0	0	0.900	0.758	0.902
DUSP1	DUSP2	9606.ENSP00000239223	9606.ENSP00000288943	0	0	0	0.942	0.108	0	0.900	0.857	0.911
DUSP1	DUSP8	9606.ENSP00000239223	9606.ENSP00000380530	0	0	0	0.777	0	0	0.900	0.803	0.917
DUSP1	ZFP36	9606.ENSP00000239223	9606.ENSP00000469647	0	0	0	0	0.793	0.062	0	0.689	0.934
DUSP1	HSPA1A	9606.ENSP00000239223	9606.ENSP00000364802	0	0	0	0	0.074	0.058	0.900	0.347	0.935
DUSP1	FOS	9606.ENSP00000239223	9606.ENSP00000306245	0	0	0	0	0.872	0.139	0	0.686	0.962
DUSP2	DUSP4	9606.ENSP00000288943	9606.ENSP00000240100	0	0	0	0.929	0	0	0.900	0.777	0.905
DUSP2	DUSP8	9606.ENSP00000288943	9606.ENSP00000380530	0	0	0	0.800	0	0	0.900	0.667	0.913
DUSP4	DUSP8	9606.ENSP00000240100	9606.ENSP00000380530	0	0	0	0.765	0.062	0	0.900	0.643	0.916
EDN1	SERPINE1	9606.ENSP00000368683	9606.ENSP00000223095	0	0	0	0	0.088	0	0	0.690	0.705
EDN1	IL1B	9606.ENSP00000368683	9606.ENSP00000263341	0	0	0	0	0.062	0	0	0.693	0.700
EDN1	TAC1	9606.ENSP00000368683	9606.ENSP00000321106	0	0	0	0	0	0	0.500	0.607	0.795
EDN1	JUN	9606.ENSP00000368683	9606.ENSP00000360266	0	0	0	0	0.074	0	0.900	0.594	0.959
EDN1	MMP9	9606.ENSP00000368683	9606.ENSP00000361405	0	0	0	0	0	0	0.800	0.652	0.927
EDN1	EDNRB	9606.ENSP00000368683	9606.ENSP00000366416	0	0	0	0	0	0.463	0.900	0.991	0.999
EDN1	IL6	9606.ENSP00000368683	9606.ENSP00000385675	0	0	0	0	0.088	0	0	0.731	0.744
EDN1	VEGFA	9606.ENSP00000368683	9606.ENSP00000478570	0	0	0	0	0	0	0	0.923	0.923
EFNB2	RRAS	9606.ENSP00000245323	9606.ENSP00000246792	0	0	0	0	0	0	0.900	0.204	0.916
EFNB2	MMP9	9606.ENSP00000245323	9606.ENSP00000361405	0	0	0	0	0	0	0.900	0.442	0.941
EGR1	MYC	9606.ENSP00000239938	9606.ENSP00000479618	0	0	0	0	0.063	0.058	0	0.734	0.746
EGR1	FOSL2	9606.ENSP00000239938	9606.ENSP00000264716	0	0	0	0	0.062	0.499	0	0.530	0.760
EGR1	SNAI1	9606.ENSP00000239938	9606.ENSP00000244050	0	0	0	0.635	0	0.291	0.650	0.689	0.805
EGR1	NR4A1	9606.ENSP00000239938	9606.ENSP00000440864	0	0	0	0	0.372	0.061	0	0.732	0.828
EGR1	IER2	9606.ENSP00000239938	9606.ENSP00000465617	0	0	0	0	0.633	0	0	0.609	0.850
EGR1	NR5A1	9606.ENSP00000239938	9606.ENSP00000362690	0	0	0	0	0	0.066	0	0.891	0.894
EGR1	RRAD	9606.ENSP00000239938	9606.ENSP00000299759	0	0	0	0	0	0.065	0.900	0.167	0.915
EGR1	IFIT1	9606.ENSP00000239938	9606.ENSP00000360869	0	0	0	0	0	0.063	0.900	0.171	0.915
EGR1	JUN	9606.ENSP00000239938	9606.ENSP00000360266	0	0	0	0	0.305	0.262	0.650	0.851	0.969
EGR1	FOSB	9606.ENSP00000239938	9606.ENSP00000245919	0	0	0	0	0.753	0.062	0.650	0.777	0.979
EGR1	JUNB	9606.ENSP00000239938	9606.ENSP00000303315	0	0	0	0	0.705	0.700	0.650	0.517	0.983
EGR1	FOS	9606.ENSP00000239938	9606.ENSP00000306245	0	0	0	0	0.961	0.062	0.650	0.948	0.999
EPN1	ZBTB16	9606.ENSP00000406209	9606.ENSP00000338157	0	0	0	0	0	0.296	0	0.683	0.767
FBP1	HK3	9606.ENSP00000408025	9606.ENSP00000292432	0	0	0	0	0.143	0	0.900	0.550	0.958
FBP1	PFKFB3	9606.ENSP00000408025	9606.ENSP00000443319	0	0	0	0	0.080	0	0.650	0.537	0.837
FCER1A	FOS	9606.ENSP00000357097	9606.ENSP00000306245	0	0	0	0	0.066	0	0.900	0.082	0.906
FCER1A	JUN	9606.ENSP00000357097	9606.ENSP00000360266	0	0	0	0	0	0	0.900	0.176	0.914
FIGF	VEGFC	9606.ENSP00000297904	9606.ENSP00000480043	0	0	0	0.873	0	0	0.900	0.961	0.912
FIGF	ITGA4	9606.ENSP00000297904	9606.ENSP00000380227	0	0	0	0	0	0	0.900	0.157	0.912
FKBP5	HSD11B2	9606.ENSP00000444810	9606.ENSP00000316786	0	0	0	0	0.245	0	0	0.624	0.704
FKBP5	HSPA1B	9606.ENSP00000444810	9606.ENSP00000364801	0	0	0	0	0.066	0.180	0.600	0.431	0.802
FKBP5	HSPA1A	9606.ENSP00000444810	9606.ENSP00000364802	0	0	0	0	0.066	0.180	0.600	0.552	0.844
FOS	FOSB	9606.ENSP00000306245	9606.ENSP00000245919	0	0	0	0.866	0.899	0.267	0.800	0.989	0.986
FOS	FOSL2	9606.ENSP00000306245	9606.ENSP00000264716	0	0	0	0.899	0.066	0	0.900	0.949	0.911
FOS	MED1	9606.ENSP00000306245	9606.ENSP00000300651	0	0	0	0	0	0	0.800	0.150	0.822
FOS	JUNB	9606.ENSP00000306245	9606.ENSP00000303315	0	0	0	0	0.826	0.899	0.900	0.986	0.999
FOS	TAC1	9606.ENSP00000306245	9606.ENSP00000321106	0	0	0	0	0	0	0	0.707	0.707
FOS	IL1R2	9606.ENSP00000306245	9606.ENSP00000330959	0	0	0	0	0.062	0.071	0	0.704	0.720
FOS	IER2	9606.ENSP00000306245	9606.ENSP00000465617	0	0	0	0	0.575	0	0	0.527	0.790
FOS	NR4A2	9606.ENSP00000306245	9606.ENSP00000344479	0	0	0	0	0.561	0.146	0	0.556	0.819
FOS	NR4A1	9606.ENSP00000306245	9606.ENSP00000440864	0	0	0	0	0.403	0.146	0	0.703	0.835
FOS	ZFP36	9606.ENSP00000306245	9606.ENSP00000469647	0	0	0	0	0.793	0	0	0.481	0.888
FOS	PIM1	9606.ENSP00000306245	9606.ENSP00000362608	0	0	0	0	0.062	0.078	0.900	0.106	0.912
FOS	NCOA3	9606.ENSP00000306245	9606.ENSP00000361066	0	0	0	0	0	0.329	0.800	0.494	0.926
FOS	TNFRSF11A	9606.ENSP00000306245	9606.ENSP00000465500	0	0	0	0	0	0	0.900	0.413	0.938
FOS	FOXO3	9606.ENSP00000306245	9606.ENSP00000385824	0	0	0	0	0	0.182	0.900	0.414	0.947
FOS	ZEB1	9606.ENSP00000306245	9606.ENSP00000354487	0	0	0	0	0	0.392	0.900	0.378	0.958
FOS	IL6	9606.ENSP00000306245	9606.ENSP00000385675	0	0	0	0	0.088	0	0.900	0.707	0.970
FOS	TNFSF11	9606.ENSP00000306245	9606.ENSP00000381775	0	0	0	0	0	0	0.900	0.764	0.975
FOS	MYC	9606.ENSP00000306245	9606.ENSP00000479618	0	0	0	0	0.065	0.129	0.900	0.861	0.987
FOS	JUN	9606.ENSP00000306245	9606.ENSP00000360266	0	0	0	0	0.656	0.985	0.900	0.996	0.999
FOSB	ZFP36	9606.ENSP00000245919	9606.ENSP00000469647	0	0	0	0	0.625	0	0	0.410	0.769
FOSB	FOSL2	9606.ENSP00000245919	9606.ENSP00000264716	0	0	0	0.863	0.085	0	0.800	0.932	0.833
FOSB	NR4A1	9606.ENSP00000245919	9606.ENSP00000440864	0	0	0	0	0.565	0.146	0	0.677	0.869
FOSB	NR4A2	9606.ENSP00000245919	9606.ENSP00000344479	0	0	0	0	0.723	0.146	0	0.529	0.879
FOSB	MYC	9606.ENSP00000245919	9606.ENSP00000479618	0	0	0	0	0	0	0.900	0.399	0.937
FOSB	JUNB	9606.ENSP00000245919	9606.ENSP00000303315	0	0	0	0	0.346	0.607	0.900	0.896	0.996
FOSB	JUN	9606.ENSP00000245919	9606.ENSP00000360266	0	0	0	0	0.551	0.553	0.900	0.989	0.999
FOSL2	JUNB	9606.ENSP00000264716	9606.ENSP00000303315	0	0	0	0	0.290	0.899	0.900	0.931	0.999
FOSL2	JUN	9606.ENSP00000264716	9606.ENSP00000360266	0	0	0	0	0.099	0.899	0.900	0.989	0.999
FOXC2	SNAI1	9606.ENSP00000326371	9606.ENSP00000244050	0	0	0	0	0.090	0.059	0	0.710	0.730
FOXC2	ZEB1	9606.ENSP00000326371	9606.ENSP00000354487	0	0	0	0	0	0	0	0.718	0.718
FOXO3	PPARGC1A	9606.ENSP00000385824	9606.ENSP00000264867	0	0	0	0	0	0.061	0.500	0.985	0.992
FOXO3	GABARAPL1	9606.ENSP00000385824	9606.ENSP00000266458	0	0	0	0	0	0	0	0.711	0.711
FOXO3	JUNB	9606.ENSP00000385824	9606.ENSP00000303315	0	0	0	0	0.054	0.078	0.900	0.264	0.927
FOXO3	ZEB1	9606.ENSP00000385824	9606.ENSP00000354487	0	0	0	0	0	0	0.900	0.342	0.931
FOXO3	GADD45A	9606.ENSP00000385824	9606.ENSP00000360025	0	0	0	0	0.062	0	0.900	0.636	0.962
FOXO3	JUN	9606.ENSP00000385824	9606.ENSP00000360266	0	0	0	0	0	0.182	0	0.707	0.750
FOXO3	PIM1	9606.ENSP00000385824	9606.ENSP00000362608	0	0	0	0	0.063	0.297	0.900	0.208	0.940
FOXO3	KLF4	9606.ENSP00000385824	9606.ENSP00000363804	0	0	0	0	0	0.078	0.900	0.315	0.931
FOXO3	SOD2	9606.ENSP00000385824	9606.ENSP00000446252	0	0	0	0	0	0.270	0.900	0.868	0.989
FOXO3	MYC	9606.ENSP00000385824	9606.ENSP00000479618	0	0	0	0	0	0.327	0.900	0.951	0.996
FUCA1	HEXA	9606.ENSP00000363603	9606.ENSP00000268097	0.167	0	0.241	0	0.129	0	0	0.763	0.852
GABRA4	GABRB1	9606.ENSP00000264318	9606.ENSP00000295454	0	0	0	0.845	0.225	0.196	0.600	0.871	0.765
GADD45A	GADD45B	9606.ENSP00000360025	9606.ENSP00000215631	0	0	0	0.951	0.108	0.270	0.900	0.816	0.932
GAMT	SLC6A8	9606.ENSP00000403536	9606.ENSP00000253122	0	0	0	0	0	0	0	0.858	0.858
GAP43	STMN2	9606.ENSP00000377372	9606.ENSP00000429243	0	0	0	0	0.500	0	0	0.584	0.783
GCH1	GCHFR	9606.ENSP00000419045	9606.ENSP00000260447	0	0	0	0	0.062	0.967	0.600	0.807	0.997
GPR183	RGS1	9606.ENSP00000365596	9606.ENSP00000356429	0	0	0	0	0.758	0	0	0.246	0.810
GSTZ1	HPGDS	9606.ENSP00000216465	9606.ENSP00000295256	0	0	0	0	0.064	0.161	0.600	0.755	0.913
HEXA	ST8SIA1	9606.ENSP00000268097	9606.ENSP00000379353	0	0	0	0	0	0	0.900	0.213	0.917
HEXA	NAGK	9606.ENSP00000268097	9606.ENSP00000477639	0.219	0	0	0	0.064	0	0.900	0.124	0.927
HK3	PFKFB3	9606.ENSP00000292432	9606.ENSP00000443319	0	0	0	0	0.081	0	0.650	0.352	0.773
HLA-DMB	HLA-DQA1	9606.ENSP00000398890	9606.ENSP00000339398	0	0	0	0.636	0.340	0.182	0.720	0.671	0.875
HLA-DMB	HLA-DPB1	9606.ENSP00000398890	9606.ENSP00000408146	0	0	0	0.677	0.390	0	0.900	0.674	0.949
HLA-DPB1	HLA-DQA1	9606.ENSP00000408146	9606.ENSP00000339398	0	0	0	0.644	0.174	0.212	0.720	0.900	0.865
HLA-DPB1	PTPRC	9606.ENSP00000408146	9606.ENSP00000411355	0	0	0	0	0.152	0	0.900	0.133	0.920
HLA-DQA1	PTPRC	9606.ENSP00000339398	9606.ENSP00000411355	0	0	0	0	0.177	0	0.900	0.321	0.939
HPGDS	JUN	9606.ENSP00000295256	9606.ENSP00000360266	0	0	0	0	0	0	0	0.869	0.869
HPGDS	PTGS1	9606.ENSP00000295256	9606.ENSP00000354612	0	0	0	0	0.069	0	0.900	0.334	0.932
HPGDS	PTGDS	9606.ENSP00000295256	9606.ENSP00000360687	0	0	0	0	0.065	0	0.800	0.743	0.947
HPGDS	PTGS2	9606.ENSP00000295256	9606.ENSP00000356438	0	0	0	0	0	0	0.900	0.531	0.951
HPGDS	MYC	9606.ENSP00000295256	9606.ENSP00000479618	0	0	0	0	0	0	0	0.959	0.959
HS3ST3A1	SDC3	9606.ENSP00000284110	9606.ENSP00000344468	0	0	0	0	0.062	0	0.900	0.101	0.908
HS3ST3A1	SDC4	9606.ENSP00000284110	9606.ENSP00000361818	0	0	0	0	0.062	0	0.900	0.180	0.916
HSPA1A	NUP188	9606.ENSP00000364802	9606.ENSP00000361658	0	0	0	0	0	0	0.900	0	0.900
HSPA1A	HSPA1B	9606.ENSP00000364802	9606.ENSP00000364801	0	0	0.449	0.988	0.139	0.800	0.600	0.540	0.925
HSPA1B	NUP188	9606.ENSP00000364801	9606.ENSP00000361658	0	0	0	0	0	0	0.900	0	0.900
IER2	JUNB	9606.ENSP00000465617	9606.ENSP00000303315	0	0	0	0	0.719	0	0	0.348	0.809
IER3	MCL1	9606.ENSP00000259874	9606.ENSP00000358022	0	0	0	0	0.062	0.192	0	0.639	0.702
IFIT1	RTP4	9606.ENSP00000360869	9606.ENSP00000259030	0	0	0	0	0.670	0	0	0.556	0.847
IL11RA	IL6	9606.ENSP00000450565	9606.ENSP00000385675	0	0	0	0	0	0	0.600	0.357	0.731
IL1B	LIF	9606.ENSP00000263341	9606.ENSP00000249075	0	0	0	0	0.069	0	0.900	0.594	0.958
IL1B	IRAK3	9606.ENSP00000263341	9606.ENSP00000261233	0	0	0	0	0.151	0.056	0.900	0.519	0.956
IL1B	SOCS3	9606.ENSP00000263341	9606.ENSP00000330341	0	0	0	0	0.213	0	0	0.665	0.725
IL1B	TNFAIP3	9606.ENSP00000263341	9606.ENSP00000481570	0	0	0	0	0.298	0.182	0	0.560	0.725
IL1B	TLR8	9606.ENSP00000263341	9606.ENSP00000312082	0	0	0	0	0.288	0	0	0.667	0.752
IL1B	SELE	9606.ENSP00000263341	9606.ENSP00000331736	0	0	0	0	0.062	0	0	0.753	0.758
IL1B	PTPRC	9606.ENSP00000263341	9606.ENSP00000411355	0	0	0	0	0.147	0	0	0.728	0.759
IL1B	MMP1	9606.ENSP00000263341	9606.ENSP00000322788	0	0	0	0	0.128	0.058	0	0.742	0.770
IL1B	TLR7	9606.ENSP00000263341	9606.ENSP00000370034	0	0	0	0	0.091	0	0	0.775	0.787
IL1B	MMP3	9606.ENSP00000263341	9606.ENSP00000299855	0	0	0	0	0.107	0.058	0	0.809	0.825
IL1B	VEGFA	9606.ENSP00000263341	9606.ENSP00000478570	0	0	0	0	0	0	0	0.857	0.857
IL1B	TNFSF11	9606.ENSP00000263341	9606.ENSP00000381775	0	0	0	0	0	0	0	0.861	0.861
IL1B	MMP9	9606.ENSP00000263341	9606.ENSP00000361405	0	0	0	0	0.200	0.058	0	0.856	0.882
IL1B	PTGS2	9606.ENSP00000263341	9606.ENSP00000356438	0	0	0	0	0.561	0	0	0.877	0.944
IL1B	JUN	9606.ENSP00000263341	9606.ENSP00000360266	0	0	0	0	0.052	0	0.800	0.792	0.957
IL1B	IL6	9606.ENSP00000263341	9606.ENSP00000385675	0	0	0	0	0.427	0	0.900	0.953	0.997
IL1B	IL1R2	9606.ENSP00000263341	9606.ENSP00000330959	0	0	0	0	0.197	0.837	0.900	0.988	0.999
IL1B	IL1R1	9606.ENSP00000263341	9606.ENSP00000386380	0	0	0	0	0.076	0.937	0.900	0.989	0.999
IL1R1	IRAK3	9606.ENSP00000386380	9606.ENSP00000261233	0	0	0	0	0.079	0.056	0.900	0.596	0.960
IL1R1	IL1R2	9606.ENSP00000386380	9606.ENSP00000330959	0	0	0	0.682	0.115	0	0.900	0.944	0.935
IL1R1	IL6	9606.ENSP00000386380	9606.ENSP00000385675	0	0	0	0	0.098	0	0	0.754	0.769
IL3RA	PTPRC	9606.ENSP00000327890	9606.ENSP00000411355	0	0	0	0	0.116	0	0	0.684	0.708
IL3RA	IL6	9606.ENSP00000327890	9606.ENSP00000385675	0	0	0	0	0	0	0.600	0.507	0.794
IL6	NAMPT	9606.ENSP00000385675	9606.ENSP00000222553	0	0	0	0	0.099	0	0	0.683	0.702
IL6	SERPINE1	9606.ENSP00000385675	9606.ENSP00000223095	0	0	0	0	0.160	0	0	0.803	0.827
IL6	LIF	9606.ENSP00000385675	9606.ENSP00000249075	0	0	0	0	0.178	0	0.900	0.761	0.978
IL6	TNFRSF11B	9606.ENSP00000385675	9606.ENSP00000297350	0	0	0	0	0.070	0	0	0.722	0.730
IL6	MMP3	9606.ENSP00000385675	9606.ENSP00000299855	0	0	0	0	0.112	0	0.900	0.768	0.977
IL6	MMP1	9606.ENSP00000385675	9606.ENSP00000322788	0	0	0	0	0.154	0	0.900	0.710	0.973
IL6	SOCS3	9606.ENSP00000385675	9606.ENSP00000330341	0	0	0	0	0.209	0	0.900	0.814	0.984
IL6	SELE	9606.ENSP00000385675	9606.ENSP00000331736	0	0	0	0	0.121	0	0	0.803	0.819
IL6	PTGS2	9606.ENSP00000385675	9606.ENSP00000356438	0	0	0	0	0.312	0	0	0.878	0.913
IL6	JUN	9606.ENSP00000385675	9606.ENSP00000360266	0	0	0	0	0.052	0	0.900	0.822	0.981
IL6	MMP9	9606.ENSP00000385675	9606.ENSP00000361405	0	0	0	0	0.075	0	0.900	0.861	0.986
IL6	TLR7	9606.ENSP00000385675	9606.ENSP00000370034	0	0	0	0	0.062	0	0	0.795	0.800
IL6	TNFSF11	9606.ENSP00000385675	9606.ENSP00000381775	0	0	0	0	0	0	0	0.812	0.812
IL6	PTPRC	9606.ENSP00000385675	9606.ENSP00000411355	0	0	0	0	0.062	0	0	0.805	0.809
IL6	VEGFA	9606.ENSP00000385675	9606.ENSP00000478570	0	0	0	0	0.063	0	0.900	0.879	0.987
IRS2	SOCS3	9606.ENSP00000365016	9606.ENSP00000330341	0	0	0	0	0	0.270	0.800	0.655	0.945
IRS2	LCK	9606.ENSP00000365016	9606.ENSP00000337825	0	0	0	0	0	0.132	0.900	0.081	0.913
ITGA4	THBS1	9606.ENSP00000380227	9606.ENSP00000260356	0	0	0	0	0.049	0.078	0.900	0.247	0.925
ITGA4	LAMA3	9606.ENSP00000380227	9606.ENSP00000324532	0	0	0	0	0.062	0.272	0.600	0.327	0.791
ITGA4	PTPRC	9606.ENSP00000380227	9606.ENSP00000411355	0	0	0	0	0.200	0.119	0	0.692	0.764
JUN	SNAI1	9606.ENSP00000360266	9606.ENSP00000244050	0	0	0	0	0.062	0	0.650	0.730	0.903
JUN	MED1	9606.ENSP00000360266	9606.ENSP00000300651	0	0	0	0	0	0	0.800	0.150	0.822
JUN	JUNB	9606.ENSP00000360266	9606.ENSP00000303315	0	0	0	0.901	0.335	0.639	0.900	0.988	0.976
JUN	MMP1	9606.ENSP00000360266	9606.ENSP00000322788	0	0	0	0	0	0.628	0	0.621	0.853
JUN	PTGS2	9606.ENSP00000360266	9606.ENSP00000356438	0	0	0	0	0.066	0	0	0.738	0.745
JUN	NR5A1	9606.ENSP00000360266	9606.ENSP00000362690	0	0	0	0	0	0.486	0	0.608	0.789
JUN	MMP9	9606.ENSP00000360266	9606.ENSP00000361405	0	0	0	0	0	0.486	0	0.720	0.849
JUN	NCOA3	9606.ENSP00000360266	9606.ENSP00000361066	0	0	0	0	0	0.213	0.800	0.414	0.899
JUN	KLF6	9606.ENSP00000360266	9606.ENSP00000419923	0	0	0	0	0.785	0.101	0	0.685	0.934
JUN	VEGFA	9606.ENSP00000360266	9606.ENSP00000478570	0	0	0	0	0.066	0.182	0.900	0.683	0.972
JUN	MYC	9606.ENSP00000360266	9606.ENSP00000479618	0	0	0	0	0.063	0.607	0.900	0.851	0.993
JUNB	ZFP36	9606.ENSP00000303315	9606.ENSP00000469647	0	0	0	0	0.785	0	0	0.171	0.814
JUNB	ZEB1	9606.ENSP00000303315	9606.ENSP00000354487	0	0	0	0	0	0	0.900	0.144	0.910
JUNB	PIM1	9606.ENSP00000303315	9606.ENSP00000362608	0	0	0	0	0.092	0.058	0.900	0.133	0.916
JUNB	MYC	9606.ENSP00000303315	9606.ENSP00000479618	0	0	0	0	0.087	0	0.900	0.392	0.939
KIF11	KIF20A	9606.ENSP00000260731	9606.ENSP00000378356	0	0	0	0.580	0.966	0.139	0.500	0.749	0.989
KIF11	NDC80	9606.ENSP00000260731	9606.ENSP00000261597	0	0	0	0	0.975	0.181	0	0.795	0.995
KIF20A	NDC80	9606.ENSP00000378356	9606.ENSP00000261597	0	0	0	0	0.931	0.181	0	0.298	0.957
KIF20A	TK1	9606.ENSP00000378356	9606.ENSP00000301634	0	0	0	0	0.601	0	0	0.341	0.726
KLF4	LIF	9606.ENSP00000363804	9606.ENSP00000249075	0	0	0	0	0.065	0	0	0.721	0.728
KLF4	MYC	9606.ENSP00000363804	9606.ENSP00000479618	0	0	0	0	0.063	0.058	0	0.953	0.955
LAMA3	NID2	9606.ENSP00000324532	9606.ENSP00000216286	0	0	0	0	0.066	0.213	0.600	0.384	0.794
LAMA3	MMP3	9606.ENSP00000324532	9606.ENSP00000299855	0	0	0	0	0	0	0.900	0.203	0.916
LAMA3	SDC4	9606.ENSP00000324532	9606.ENSP00000361818	0	0	0	0	0.089	0	0.900	0.136	0.914
LCK	RRAS	9606.ENSP00000337825	9606.ENSP00000246792	0	0	0	0	0	0.140	0.900	0.132	0.918
LCK	SOCS3	9606.ENSP00000337825	9606.ENSP00000330341	0	0	0	0	0.062	0.317	0.900	0.270	0.946
LCK	UGCG	9606.ENSP00000337825	9606.ENSP00000363397	0	0	0	0	0	0.057	0.900	0.046	0.902
LCK	RGS1	9606.ENSP00000337825	9606.ENSP00000356429	0	0	0	0	0.062	0.112	0.900	0.167	0.921
LCK	RAPGEF1	9606.ENSP00000337825	9606.ENSP00000361263	0	0	0	0	0.080	0.100	0.900	0.278	0.932
LCK	PTPRC	9606.ENSP00000337825	9606.ENSP00000411355	0	0	0	0	0.195	0.880	0.900	0.988	0.999
LIF	MMP1	9606.ENSP00000249075	9606.ENSP00000322788	0	0	0	0	0.139	0	0.900	0.208	0.925
LIF	MMP3	9606.ENSP00000249075	9606.ENSP00000299855	0	0	0	0	0.076	0	0.900	0.262	0.925
LIF	MMP9	9606.ENSP00000249075	9606.ENSP00000361405	0	0	0	0	0.062	0	0.900	0.338	0.932
LIF	VEGFA	9606.ENSP00000249075	9606.ENSP00000478570	0	0	0	0	0.093	0	0.900	0.598	0.960
LRP1B	SERPINE1	9606.ENSP00000374135	9606.ENSP00000223095	0	0	0	0	0	0.227	0	0.709	0.765
LTA4H	LTC4S	9606.ENSP00000228740	9606.ENSP00000292596	0	0	0	0	0	0	0.900	0.710	0.969
MAOA	PNMT	9606.ENSP00000340684	9606.ENSP00000269582	0	0	0	0	0	0	0.900	0.430	0.940
MAOA	SLC6A3	9606.ENSP00000340684	9606.ENSP00000270349	0	0	0	0	0	0	0	0.804	0.804
MCL1	TNFRSF10B	9606.ENSP00000358022	9606.ENSP00000276431	0	0	0	0	0.065	0	0	0.707	0.715
MCL1	PMAIP1	9606.ENSP00000358022	9606.ENSP00000326119	0	0	0	0	0	0.978	0	0.989	0.999
MCL1	SOCS3	9606.ENSP00000358022	9606.ENSP00000330341	0	0	0	0	0.091	0	0.900	0.392	0.939
MCL1	MYC	9606.ENSP00000358022	9606.ENSP00000479618	0	0	0	0	0.065	0.130	0	0.747	0.776
MED1	PPARGC1A	9606.ENSP00000300651	9606.ENSP00000264867	0	0	0	0	0	0.270	0.900	0.666	0.973
MED1	PLIN2	9606.ENSP00000300651	9606.ENSP00000276914	0	0	0	0	0	0	0.900	0.061	0.902
MED1	NPAS2	9606.ENSP00000300651	9606.ENSP00000338283	0	0	0	0	0.066	0	0.900	0	0.902
MED1	NCOA3	9606.ENSP00000300651	9606.ENSP00000361066	0	0	0	0	0.114	0	0.800	0.673	0.937
MMP1	TIMP4	9606.ENSP00000322788	9606.ENSP00000287814	0	0	0	0	0	0.180	0	0.659	0.708
MMP1	MMP3	9606.ENSP00000322788	9606.ENSP00000299855	0	0	0.298	0.953	0.529	0	0.900	0.912	0.953
MMP1	TPSAB1	9606.ENSP00000322788	9606.ENSP00000343577	0	0	0	0	0	0	0.900	0.041	0.900
MMP1	MMP9	9606.ENSP00000322788	9606.ENSP00000361405	0	0	0	0.750	0.518	0	0.900	0.901	0.961
MMP1	VEGFA	9606.ENSP00000322788	9606.ENSP00000478570	0	0	0	0	0.069	0	0.900	0.683	0.967
MMP3	SERPINE1	9606.ENSP00000299855	9606.ENSP00000223095	0	0	0	0	0.159	0.225	0	0.675	0.769
MMP3	TIMP4	9606.ENSP00000299855	9606.ENSP00000287814	0	0	0	0	0	0.180	0	0.691	0.736
MMP3	MMP9	9606.ENSP00000299855	9606.ENSP00000361405	0	0	0	0.791	0.518	0	0.800	0.903	0.918
MMP3	VEGFA	9606.ENSP00000299855	9606.ENSP00000478570	0	0	0	0	0	0	0.900	0.671	0.965
MMP9	SERPINE1	9606.ENSP00000361405	9606.ENSP00000223095	0	0	0	0	0.062	0.056	0	0.757	0.767
MMP9	SNAI1	9606.ENSP00000361405	9606.ENSP00000244050	0	0	0	0	0	0	0	0.753	0.753
MMP9	THBS1	9606.ENSP00000361405	9606.ENSP00000260356	0	0	0	0	0.063	0.462	0.800	0.691	0.964
MMP9	TIMP4	9606.ENSP00000361405	9606.ENSP00000287814	0	0	0	0	0	0.180	0	0.793	0.823
MMP9	NCF1	9606.ENSP00000361405	9606.ENSP00000289473	0	0	0	0	0.152	0	0.650	0.435	0.818
MMP9	PTGS2	9606.ENSP00000361405	9606.ENSP00000356438	0	0	0	0	0.097	0	0	0.745	0.760
MMP9	TNFSF11	9606.ENSP00000361405	9606.ENSP00000381775	0	0	0	0	0.062	0	0	0.716	0.722
MMP9	SDC4	9606.ENSP00000361405	9606.ENSP00000361818	0	0	0	0	0.067	0	0.900	0.338	0.932
MMP9	VEGFA	9606.ENSP00000361405	9606.ENSP00000478570	0	0	0	0	0	0	0.900	0.879	0.987
MYC	PMAIP1	9606.ENSP00000479618	9606.ENSP00000326119	0	0	0	0	0.102	0	0	0.720	0.738
MYC	ZEB1	9606.ENSP00000479618	9606.ENSP00000354487	0	0	0	0	0	0	0.900	0.659	0.964
MYC	NCOA3	9606.ENSP00000479618	9606.ENSP00000361066	0	0	0	0	0	0	0.900	0.582	0.956
MYC	PIM1	9606.ENSP00000479618	9606.ENSP00000362608	0	0	0	0	0.097	0.496	0.900	0.489	0.973
MYC	VEGFA	9606.ENSP00000479618	9606.ENSP00000478570	0	0	0	0	0	0	0	0.761	0.761
NAMPT	SOD2	9606.ENSP00000222553	9606.ENSP00000446252	0	0	0	0	0.539	0	0	0.406	0.714
NAMPT	NPAS2	9606.ENSP00000222553	9606.ENSP00000338283	0	0	0	0	0.062	0	0.900	0.512	0.950
NCF1	RAC2	9606.ENSP00000289473	9606.ENSP00000249071	0	0	0	0	0.156	0.320	0.800	0.963	0.995
NCOA3	PPARGC1A	9606.ENSP00000361066	9606.ENSP00000264867	0	0	0	0	0	0	0.800	0.522	0.900
NEDD9	RAPGEF1	9606.ENSP00000368759	9606.ENSP00000361263	0	0	0	0	0	0.462	0	0.787	0.880
NFIL3	PER3	9606.ENSP00000297689	9606.ENSP00000482093	0	0	0	0	0.062	0.154	0	0.774	0.805
NFIL3	NPAS2	9606.ENSP00000297689	9606.ENSP00000338283	0	0	0	0	0.051	0.141	0	0.844	0.862
NPAS2	SERPINE1	9606.ENSP00000338283	9606.ENSP00000223095	0	0	0	0	0.065	0	0.900	0.156	0.914
NPAS2	PPARGC1A	9606.ENSP00000338283	9606.ENSP00000264867	0	0	0	0	0.062	0	0.650	0.401	0.786
NPAS2	PER1	9606.ENSP00000338283	9606.ENSP00000314420	0	0	0	0.546	0.062	0.736	0.600	0.784	0.930
NR5A1	PPARGC1A	9606.ENSP00000362690	9606.ENSP00000264867	0	0	0	0	0	0.855	0	0.287	0.892
PDK4	PPARGC1A	9606.ENSP00000005178	9606.ENSP00000264867	0	0	0	0	0.088	0.270	0	0.739	0.811
PER1	PER3	9606.ENSP00000314420	9606.ENSP00000482093	0	0	0	0.814	0.083	0.651	0.800	0.848	0.941
PGAP1	PIGA	9606.ENSP00000346809	9606.ENSP00000369820	0	0	0	0	0.062	0.113	0	0.800	0.819
PIM1	ZEB1	9606.ENSP00000362608	9606.ENSP00000354487	0	0	0	0	0	0	0.900	0.064	0.902
PPAP2B	UGCG	9606.ENSP00000360296	9606.ENSP00000363397	0	0	0	0	0.062	0	0.900	0.203	0.918
PPARGC1A	UCP2	9606.ENSP00000264867	9606.ENSP00000312029	0	0	0	0	0	0	0	0.766	0.766
PPARGC1A	SLC2A14	9606.ENSP00000264867	9606.ENSP00000445929	0	0	0	0	0	0	0.900	0.345	0.931
PPARGC1A	SOD2	9606.ENSP00000264867	9606.ENSP00000446252	0	0	0	0	0	0	0.800	0.736	0.945
PPP1R15A	TGFBR2	9606.ENSP00000200453	9606.ENSP00000351905	0	0	0	0	0.065	0	0.900	0.054	0.903
PTGDS	PTGS1	9606.ENSP00000360687	9606.ENSP00000354612	0	0	0	0	0	0	0.900	0.487	0.946
PTGDS	PTGS2	9606.ENSP00000360687	9606.ENSP00000356438	0	0	0	0	0	0	0.900	0.474	0.945
PTGS1	PTGS2	9606.ENSP00000354612	9606.ENSP00000356438	0	0	0.432	0.967	0.140	0.270	0.800	0.901	0.869
PTGS2	VEGFA	9606.ENSP00000356438	9606.ENSP00000478570	0	0	0	0	0.083	0	0	0.892	0.896
PTHLH	TNFSF11	9606.ENSP00000441765	9606.ENSP00000381775	0	0	0	0	0	0	0	0.787	0.787
PTHLH	VEGFA	9606.ENSP00000441765	9606.ENSP00000478570	0	0	0	0	0	0	0	0.727	0.727
PTN	SDC3	9606.ENSP00000341170	9606.ENSP00000344468	0	0	0	0	0.196	0.296	0.900	0.988	0.999
PTPRC	THY1	9606.ENSP00000411355	9606.ENSP00000284240	0	0	0	0	0	0	0	0.918	0.918
PTPRC	TFRC	9606.ENSP00000411355	9606.ENSP00000353224	0	0	0	0	0	0	0	0.803	0.804
PTPRC	TLR7	9606.ENSP00000411355	9606.ENSP00000370034	0	0	0	0	0.549	0.148	0	0.598	0.832
RAC2	WNT5B	9606.ENSP00000249071	9606.ENSP00000380379	0	0	0	0	0	0.093	0.650	0.211	0.727
RGS1	RGS2	9606.ENSP00000356429	9606.ENSP00000235382	0	0	0	0.854	0.150	0	0.900	0.879	0.922
RGS1	RGS13	9606.ENSP00000356429	9606.ENSP00000442837	0	0	0	0.917	0.060	0	0.900	0.682	0.907
RGS1	RGS16	9606.ENSP00000356429	9606.ENSP00000356529	0	0	0	0.859	0.097	0	0.900	0.662	0.914
RGS13	RGS2	9606.ENSP00000442837	9606.ENSP00000235382	0	0	0	0.905	0.049	0	0.900	0.665	0.906
RGS13	RGS16	9606.ENSP00000442837	9606.ENSP00000356529	0	0	0	0.890	0	0	0.900	0.608	0.906
RGS16	RGS2	9606.ENSP00000356529	9606.ENSP00000235382	0	0	0	0.899	0	0	0.900	0.764	0.907
RPE65	RPGR	9606.ENSP00000262340	9606.ENSP00000367766	0	0	0	0	0	0	0	0.734	0.734
RTN1	UGCG	9606.ENSP00000267484	9606.ENSP00000363397	0	0	0	0	0	0.500	0	0.463	0.720
SDC3	SDC4	9606.ENSP00000344468	9606.ENSP00000361818	0	0	0	0.724	0.062	0.407	0.900	0.855	0.953
SDC4	THBS1	9606.ENSP00000361818	9606.ENSP00000260356	0	0	0	0	0.098	0	0.900	0.901	0.990
SDC4	THY1	9606.ENSP00000361818	9606.ENSP00000284240	0	0	0	0	0	0	0.900	0.981	0.998
SELE	THBD	9606.ENSP00000331736	9606.ENSP00000366307	0	0	0	0	0.076	0	0	0.702	0.712
SERPINE1	VEGFA	9606.ENSP00000223095	9606.ENSP00000478570	0	0	0	0	0.076	0	0	0.710	0.720
SERPINE1	THBS1	9606.ENSP00000223095	9606.ENSP00000260356	0	0	0	0	0.273	0.059	0	0.655	0.744
SERPINE1	THBD	9606.ENSP00000223095	9606.ENSP00000366307	0	0	0	0	0.096	0	0	0.759	0.773
SGCA	SGCG	9606.ENSP00000262018	9606.ENSP00000218867	0	0	0	0	0.146	0.105	0.540	0.941	0.976
SLC2A14	SLC2A3	9606.ENSP00000445929	9606.ENSP00000075120	0	0	0.449	0.986	0.815	0.296	0	0.647	0.866
TFRC	VAMP8	9606.ENSP00000353224	9606.ENSP00000263864	0	0	0	0	0	0	0.600	0.339	0.724
TGFBR2	TGFBRAP1	9606.ENSP00000351905	9606.ENSP00000377027	0	0	0	0	0.062	0.351	0.900	0.386	0.957
THBS1	VEGFA	9606.ENSP00000260356	9606.ENSP00000478570	0	0	0	0	0	0.270	0	0.895	0.920
TLR7	TLR8	9606.ENSP00000370034	9606.ENSP00000312082	0	0	0	0.904	0.290	0.270	0.800	0.928	0.897
TNFAIP3	TNIP3	9606.ENSP00000481570	9606.ENSP00000426613	0	0	0	0	0.062	0.503	0.600	0.578	0.911
TNFRSF10B	TNFRSF11B	9606.ENSP00000276431	9606.ENSP00000297350	0	0	0	0	0	0	0	0.826	0.827
TNFRSF10B	UGCG	9606.ENSP00000276431	9606.ENSP00000363397	0	0	0	0	0	0.841	0	0	0.841
TNFRSF11A	TNFSF11	9606.ENSP00000465500	9606.ENSP00000381775	0	0	0	0	0	0.981	0.900	0.985	0.999
TNFRSF11B	TNFSF11	9606.ENSP00000297350	9606.ENSP00000381775	0	0	0	0	0	0.971	0.800	0.991	0.999
TNFSF11	TNFSF12	9606.ENSP00000381775	9606.ENSP00000293825	0	0	0	0	0	0	0.600	0.402	0.750
TNFSF11	VEGFA	9606.ENSP00000381775	9606.ENSP00000478570	0	0	0	0	0	0	0	0.728	0.728
TPSAB1	TPSB2	9606.ENSP00000343577	9606.ENSP00000482743	0	0	0.449	0.986	0.364	0.681	0.800	0.594	0.956
WIF1	WNT5B	9606.ENSP00000286574	9606.ENSP00000380379	0	0	0	0	0.049	0	0.600	0.523	0.802
