# Supplementary material for: Characterization and role exploration of ferroptosis-related genes in osteoarthritis
Source: Front Mol Biosci. 2023 Mar 6;10:1066885. doi: 10.3389/fmolb.2023.1066885 (PMC10025542; doi:10.3389/fmolb.2023.1066885)
Supplement: Supplementary file 7 [file Table7.XLS]

#node1	node2	node1_string_id	node2_string_id	neighborhood_on_chromosome	gene_fusion	phylogenetic_cooccurrence	homology	coexpression	experimentally_determined_interaction	database_annotated	automated_textmining	combined_score
ATF3	EGR1	9606.ENSP00000344352	9606.ENSP00000239938	0	0	0	0	0.254	0.062	0	0.716	0.784
ATF3	NR4A1	9606.ENSP00000344352	9606.ENSP00000440864	0	0	0	0	0.258	0.146	0	0.568	0.702
ATF3	JUN	9606.ENSP00000344352	9606.ENSP00000360266	0	0	0	0	0.861	0.923	0.900	0.994	0.999
CDKN1A	JUN	9606.ENSP00000384849	9606.ENSP00000360266	0	0	0	0	0.079	0.270	0.900	0.616	0.970
CXCL2	IL1B	9606.ENSP00000427279	9606.ENSP00000263341	0	0	0	0	0.591	0	0.900	0.874	0.994
CXCL2	PTGS2	9606.ENSP00000427279	9606.ENSP00000356438	0	0	0	0	0.538	0	0	0.648	0.830
CXCL2	JUN	9606.ENSP00000427279	9606.ENSP00000360266	0	0	0	0	0.109	0	0.800	0.437	0.891
CXCL2	IL6	9606.ENSP00000427279	9606.ENSP00000385675	0	0	0	0	0.629	0	0.900	0.880	0.995
DUSP1	EGR1	9606.ENSP00000239223	9606.ENSP00000239938	0	0	0	0	0.298	0.067	0	0.653	0.753
DUSP1	JUN	9606.ENSP00000239223	9606.ENSP00000360266	0	0	0	0	0.407	0.145	0	0.694	0.831
DUSP1	ZFP36	9606.ENSP00000239223	9606.ENSP00000469647	0	0	0	0	0.793	0.062	0	0.689	0.934
EGR1	NR4A1	9606.ENSP00000239938	9606.ENSP00000440864	0	0	0	0	0.372	0.061	0	0.732	0.828
EGR1	JUN	9606.ENSP00000239938	9606.ENSP00000360266	0	0	0	0	0.305	0.262	0.650	0.851	0.969
IL1B	TNFAIP3	9606.ENSP00000263341	9606.ENSP00000481570	0	0	0	0	0.298	0.182	0	0.560	0.725
IL1B	VEGFA	9606.ENSP00000263341	9606.ENSP00000478570	0	0	0	0	0	0	0	0.857	0.857
IL1B	PTGS2	9606.ENSP00000263341	9606.ENSP00000356438	0	0	0	0	0.561	0	0	0.877	0.944
IL1B	JUN	9606.ENSP00000263341	9606.ENSP00000360266	0	0	0	0	0.052	0	0.800	0.792	0.957
IL1B	IL6	9606.ENSP00000263341	9606.ENSP00000385675	0	0	0	0	0.427	0	0.900	0.953	0.997
IL6	PTGS2	9606.ENSP00000385675	9606.ENSP00000356438	0	0	0	0	0.312	0	0	0.878	0.913
IL6	JUN	9606.ENSP00000385675	9606.ENSP00000360266	0	0	0	0	0.052	0	0.900	0.822	0.981
IL6	VEGFA	9606.ENSP00000385675	9606.ENSP00000478570	0	0	0	0	0.063	0	0.900	0.879	0.987
JUN	PTGS2	9606.ENSP00000360266	9606.ENSP00000356438	0	0	0	0	0.066	0	0	0.738	0.745
JUN	NCOA3	9606.ENSP00000360266	9606.ENSP00000361066	0	0	0	0	0	0.213	0.800	0.414	0.899
JUN	VEGFA	9606.ENSP00000360266	9606.ENSP00000478570	0	0	0	0	0.066	0.182	0.900	0.683	0.972
PTGS2	VEGFA	9606.ENSP00000356438	9606.ENSP00000478570	0	0	0	0	0.083	0	0	0.892	0.896
SLC2A14	SLC2A3	9606.ENSP00000445929	9606.ENSP00000075120	0	0	0.449	0.986	0.815	0.296	0	0.647	0.866
