# Supplementary material for: Characterization and role exploration of ferroptosis-related genes in osteoarthritis
Source: Front Mol Biosci. 2023 Mar 6;10:1066885. doi: 10.3389/fmolb.2023.1066885 (PMC10025542; doi:10.3389/fmolb.2023.1066885)
Supplement: Supplementary file 8 [file DataSheet1.CSV]

Only DEG	Only Driver_gene	Only Marker_gene	Only Suppressor_gene	Only Unclassified_gene	DEG AND Driver_gene NOT Marker_gene NOT Suppressor_gene NOT Unclassified_gene	DEG AND Marker_gene NOT Driver_gene NOT Suppressor_gene NOT Unclassified_gene	DEG AND Suppressor_gene NOT Driver_gene NOT Marker_gene NOT Unclassified_gene	DEG AND Unclassified_gene NOT Driver_gene NOT Marker_gene NOT Suppressor_gene	Driver_gene AND Marker_gene NOT DEG NOT Suppressor_gene NOT Unclassified_gene	Driver_gene AND Suppressor_gene NOT DEG NOT Marker_gene NOT Unclassified_gene	Driver_gene AND Unclassified_gene NOT DEG NOT Marker_gene NOT Suppressor_gene	Marker_gene AND Suppressor_gene NOT DEG NOT Driver_gene NOT Unclassified_gene	Marker_gene AND Unclassified_gene NOT DEG NOT Driver_gene NOT Suppressor_gene	Suppressor_gene AND Unclassified_gene NOT DEG NOT Driver_gene NOT Marker_gene	DEG AND Driver_gene AND Marker_gene NOT Suppressor_gene NOT Unclassified_gene	DEG AND Driver_gene AND Suppressor_gene NOT Marker_gene NOT Unclassified_gene	DEG AND Driver_gene AND Unclassified_gene NOT Marker_gene NOT Suppressor_gene	DEG AND Marker_gene AND Suppressor_gene NOT Driver_gene NOT Unclassified_gene	DEG AND Marker_gene AND Unclassified_gene NOT Driver_gene NOT Suppressor_gene	DEG AND Suppressor_gene AND Unclassified_gene NOT Driver_gene NOT Marker_gene	Driver_gene AND Marker_gene AND Suppressor_gene NOT DEG NOT Unclassified_gene	Driver_gene AND Marker_gene AND Unclassified_gene NOT DEG NOT Suppressor_gene	Driver_gene AND Suppressor_gene AND Unclassified_gene NOT DEG NOT Marker_gene	Marker_gene AND Suppressor_gene AND Unclassified_gene NOT DEG NOT Driver_gene	DEG AND Driver_gene AND Marker_gene AND Suppressor_gene NOT Unclassified_gene	DEG AND Driver_gene AND Marker_gene AND Unclassified_gene NOT Suppressor_gene	DEG AND Driver_gene AND Suppressor_gene AND Unclassified_gene NOT Marker_gene	DEG AND Marker_gene AND Suppressor_gene AND Unclassified_gene NOT Driver_gene	Driver_gene AND Marker_gene AND Suppressor_gene AND Unclassified_gene NOT DEG	DEG AND Driver_gene AND Marker_gene AND Suppressor_gene AND Unclassified_gene
APOLD1	CS		AKR1C1	NCF2	GABARAPL1	PTGS2	ZFP36	VEGFA	CHAC1	G6PD	RPL8	SLC40A1		SLC3A2			ATF3						HMOX1	FTH1			IL6		TF	TFRC
GADD45B	EMC2		AKR1C2	MT3	TNFAIP3		CDKN1A	SLC2A3		VDAC2	IREB2	HSPB1		CBS									ATF4	GPX4
CX3CR1	NOX1		AKR1C3	UBC	ZEB1		JUN	CXCL2		PIK3CA	ATP5MC3			SESN2									SLC7A11	NFE2L2
NFIL3	CYBB		RB1	ALB	IL1B		NCOA3	DUSP1		TP53	ACSF2			FTL
MYC	NOX3		HSF1	TXNRD1	SLC39A14		PLIN2	DDIT4		GOT1	ALOX5			RRM2
B3GALNT1	NOX4		GCLC	SRXN1	EGR1		NR4A1	SLC2A14		PRKAA2	ALOX12			GDF15
SCRG1	NOX5		SQSTM1	GPX2	DUOX2		ARNTL	CAPG		HIF1A	ALOX15			NOS2
SLC19A2	DUOX1		NQO1	BNIP3	GSTZ1		GCH1	SLC7A5		SIRT1	MAPK14			RELA
EPYC	PGD		MUC1	OXSR1			PDK4	CBR1		SIRT3	ELAVL1			PRDX1
NEDD9	FLT3		MT1G	SELENOS			KIF20A	ANGPTL7		MIR214	HMGB1
EIF4A1	SCP2		CISD1	LOC284561						SMPD1	AGPAT3
BCL6	ACSL4		FANCD2	ASNS						USP11
COPZ2	LPCAT3		FTMT	TSC22D3						FADS2
PNRC1	NRAS		HSPA5	DDIT3
CCNL1	KRAS		HELLS	JDP2
WNT5B	HRAS		SCD	SLC1A4
TLR7	TFR2		SRC	PCK2
SOD2	SLC38A1		STAT3	TXNIP
MAFF	SLC1A5		PML	VLDLR
KDELR3	GLS2		MTOR	GPT2
PPP1R15A	CARS1		NFS1	PSAT1
SRSF5	KEAP1		TP63	LURAP1L
ANOS1	ATG5		MIR137	HERPUD1
CCN1	ATG7		ENPP2	XBP1
KLF9	NCOA4		FH	ZNF419
KLF4	ALOX12B		CISD2	KLHL24
LTC4S	ALOX15B		MIR9-1	TRIB3
UCP2	ALOXE3		MIR9-2	ZFP69B
CEBPD	PHKG2		MIR9-3	ATP6V1G2
KLF6	ACO1		ISCU	TUBE1
NAMPT	G6PDX		ACSL3	ARRDC3
LTA4H	ULK1		OTUB1	CEBPG
DUSP5	ATG3		CD44	SNORA16A
SOCS3	ATG4D		LINC00336	RGS4
CXCL12	BECN1		BRD4	BLOC1S5-TXNDC5
MTHFD2	MAP1LC3A		PRDX6	LOC390705
SLC16A7	GABARAPL2		MIR17	EIF2S1
IL1R1	ATG16L1		NF2	KIM-1
PER1	WIPI1		CA9	HSD17B11
HSPA1B	WIPI2		TMBIM4	SETD1B
STC1	SNX4		MIR212	MAFG
HLA-DMB	ATG13		Fer1HCH	IL33
MGAT4C	ULK2		AIFM2	HAMP
TNFSF11	SAT1		LAMP2	STEAP3
NR4A2	EGFR		PROM2	DRD5
SLC5A3	MAPK3		CHMP5	DRD4
GLT8D2	MAPK1		CHMP6	MAP3K5
PALM2AKAP2	BID		CAV1	SLC2A1
IRAK3	DPP4		DAZAP1	SLC2A6
NAP1L3	CDKN2A		PIR	SLC2A8
ADAMTS1	PEBP1		HCAR1	SLC2A12
NPAS2	SOCS1		SLC16A1	GLUT13
TM6SF1	CDO1		RPTOR	EIF2AK4
FKBP5	MYB		SREBF1	TFAP2C
RTN1	MAPK8		SREBF2	SP1
BTG2	MAPK9		FZD7	HBA1
MCL1	LINC00472		P4HB	NNMT
SLCO4A1	PRKAA1		NT5DC2	PLIN4
BLNK	BAP1		BCAT2	HIC1
PIM1	ABCC1		PLA2G6	STMN1
PTN	MIR6852		MIR424	HNF4A
CHD1	ACVR1B		PARK7	NGB
TPPP3	TGFBR1		FXN	YWHAE
NAGK	EPAS1		SUV39H1	GABPB1
HSPA1A	HILPDA		ATF2	AURKA
PTGS1	IFNG		ACOT1	MIR4715
AIF1	ANO6		ALDH3A2	RIPK1
EDNRB	LPIN1		STK11	MIR30B
ABLIM1	TLR4		FNDC5	MMP13
C1orf54	ATM		CircIL4R	LRRFIP1
LST1	YY1AP1		CDH1
HPGDS	EGLN2		NEDD4L
TREM2	MIOX		BRD2
INHBB	TAZ		BRD3
DUSP2	MTDH		BRDT
CRISPLD2	IDH1		DECR1
FOSB	FBXW7		GLRX5
BAG3	PANX1		NR5A2
BSCL2	DNAJB6		PANX2
ZFP36L2	BACH1		RHEBP1
FLRT2	LONP1		TFAP2A
JUNB	CD82		CP
LRRC17	CTSB		ARF6
IGHG3	POR		ABHD12
AASS	CYB5R1		PPP1R13L
RPGR	ELOVL5		TFAM
PRSS23	FADS1		KDM3B
ZBTB43	FBW7		RNF113A
ME2	PTEN		AHCY
DUSP8	NR1D1		circ-TTBK2
IGLJ3	NR1D2		MIR522
MXRA5	TBK1		IDH2
CSF1R	USP7		PPARA
CLEC3B	miR-182-5p		SIAH2
RGS2	miR-378a-3p		VDR
CXCL3	AQP3		NEDD4
ADM	AQP5		AR
ZNF331	AQP8		MTF1
SEL1L3	LINC00618		COPZ1
NID2	MT1DP		NUPR1
HAS1	PEX10		USP35
C1QTNF3	PEX12		NEAT1
LIPC	CHP1		PARP1
TRIL	GPAT4		PARP2
IRS2	BRPF1		PARP3
LY86	OSBPL9		PARP4
NREP	INTS2		PARP6
GPR183	MMD		PARP8
LINC00312	CYP4F8		PARP9
PTHLH	MLLT1		PARP10
GPR4	TTPA		PARP11
MCF2L	GRIA3		PARP12
FUCA1	EPT1		PARP14
PNMA8A	POM121L12		PARP15
SLC6A8	LIG3		PARP16
MEST	AEBP2		PDSS2
CD2	AGPS		TXN
FOXO3	CDCA3		SENP1
NELL1	PEX2		OIP5-AS1
SLC29A3	PEX6		MIR190A
GAP43	TIMM9		FGF21
GAL3ST4	DCAF7		CREB1
MAP3K8	LCE2C		CREB3
FCER1A	FAR1		CREB5
APOD	PHF21A		MIR130B
GOLM1	SMAD7		BEX1
HOXB6	LYRM1		ASAH2
CRIP1	AMN		FABP4
FOSL2	PEX3		AKT1S1
CXCL8	MTCH1		MLST8
CBR3	ACADSB		TYRO3
RTP4	PVT1		SIRT6
OGN	hsa_circ_0008367		TMSB4X
ISLR	MAP3K11		TMSB4Y
PART1	GSK3B		ECH1
NDUFA4L2	BRD7		circRHOT1
PIGA	SLC25A28		ETV4
DPT	MFN2		MEG8
FBP1	SLC11A2		VCP
CD52	ZFAS1		circ_0007142
PFKFB3	TSC1		RBMS1
TDO2	TGFB1		KDM4A
ZIC1	SNCA		MGST1
IER2	CGAS		circKIF4A
THBS4	STING1		miR-7-5p
TRAF3IP3	HDDC3		circ_0067934
OLR1	MIR761		MPC1
NR4A3	MDM2		CHMP1A
DPYSL3	MDM4		CAMKK2
FOXO3B	DLD		SOX2
TTLL1	WWTR1		SRSF9
TNFRSF10B	PRKCA		PROK2
DOCK2	LGMN		MIR4443
FAP	MYCN		SIRT2
GAMT	IFNA1		circRNA1615
ADA2	IFNA2		MIR27A
IGHM	IFNA4		MIR670
ARL4C	IFNA5		MEF2C
NCF1	IFNA6		EZH2
ITGA4	IFNA7		PEDS1
DYRK3	IFNA8		ADAMTS13
CDH11	IFNA10		CDC25A
SMN1	IFNA13		SFRS9
CCZ1B	IFNA14		CAV
NFX1	IFNA16		CircFNDC3B
TMEM106C	IFNA17		PPARD
SDC4	IFNA21		ENO3
THY1	SMG9		LCN2
FGGY	PPARG		MARCHF5
HLA-DPB1	miR-335		TRIB2
LAIR1	SNX5		DHODH
BIN3-IT1	PAQR3		MIR545
CEBPA	MICU1		CircPVT1
TAF1C	TOR2A		MIR9-3HG
EFNB2	MIR375		ADIPOQ
DDX21	MAP3K14		circDTL
PMAIP1	CircKDM4C		mmu_circRNA_0000309
CSPP1	MIR324		PTPN18
PGAP1	QSOX1		ABCC5
PLPP3	MIB2		CISD3
IRAG2	CLTRN		MS4A15
ZNF668	KLF2		FURIN
PTGDS	MIR5096		circRHBG
TNFRSF11B	HOTAIR		GALNT14
BGN	H19		KLHDC3
ZBTB16	FOXO4		LINC01833
TGFBRAP1	YTHDC2		circGFRA1
CLEC4A	DDR2		MAPKAP1
CORO1A	SLC39A7		PRR5
CBX6	TRIM46		RICTOR
DPYS	ACSL1		GSTM1
LGALSL	KDM5A		TERT
GADD45A	TRIM21		circ0097009
VEGFC	DPEP1		TMEM161B-DT
ARHGAP25	CYGB		circEPSTI1
HTR2B	IDO1		MIR18A
TGFBR2	GJA1		RARRES2
PDZRN4	PGRMC1
AREG	CIRBP
FNDC4	circPSEN1
MN1	YAP
SIL1	MIR135B
IER5	TRIM26
THBS1	NDRG1
FAM107A	MIR302A
UGCG	ASMTL-AS1
C14orf132	PIEZO1
ANKRD11	LIFR
RUFY2	PTPN6
FDXR	MIR15A
RPE65	ADAM23
PKIA	ARHGEF26-AS1
FOXC2	CPEB1
POU2AF1	COX4I2
RHOBTB1	lncRNA AABR07017145.1
LGI2	TIMP1
MCOLN3	KDM6B
GLRB	METTL14
TAC1	MIB1
NUDT11	KDM5C
RALGAPA1	MEG3
NPL	CCDC6
TMEM51	CFL1
ACKR1	MIR539
ST8SIA1	KMT2D
CPA3
TPSB2
ELL2
CXADR
LAMA3
CRABP2
GABRA4
PKD1P6-NPIPP1
FCGR1BP
HLA-DQA1
PRR11
VAMP8
SNAI1
DEPP1
PCDH1
PCDH12
GPR65
GABRB1
PLXNC1
DDX3Y
RPL23AP7
ST8SIA4
GPR88
VEGFD
CCL25
ARID5A
FANCF
ZNF671
IL11RA
ANKRD42-DT
SPPL2B
ZBED8
STMN2
OSBPL3
TNKS2
SLC35E1
RGS16
TNFRSF11A
MZT2B
MED1
ARC
IFIT1
BTC
TNFSF12
RGS13
MBNL2
RRAS
SELE
WIF1
SC5D
EPN1
ZNF160
SYT17
PHKA1
PSG7
PER3
MMP1
HSD11B2
TCIM
NKG7
SLC9A5
KCNN4
TPSAB1
GCHFR
KIF11
PTPRC
ADAMTS9
ERAP2
ADAMTS5
EBLN2
ANTXR1
LCK
SERPINE1
HK3
RPS4Y1
THBD
SCG2
DUSP4
RGS1
CD37
RRAD
MAOA
TK1
IER3
COL1A2
CLIC3
SEC23A
N6AMT1
CSN1S1
ING4
MYOM2
DNAJC3
IL3RA
EDN1
NALF1
LRP1B
NDC80
NUDT1
RAPGEF1
SGCA
JPT1
IFI30
CH25H
SPRY4
ACACB
LOXL1
NLGN4Y
CCL20
KCNK15
HYMAI
PNMT
CYP4B1
RBFADN
SLC6A3
SDC3
TNIP3
ERMAP
SNCAIP
FRMD4A
APOC2
PPARGC1A
NR5A1
FNDC11
APLNR
HSFX1
HCFC1R1
HEXA
KDM5D
CDK5
CCL3
MS4A1
KLF13
USP9Y
CLDN5
IL1R2
MMP9
ZNF135
MXD1
LIF
ADH1B
NUP188
TM4SF1
TAF9B
SND1-IT1
EIF1AY
CYP27A1
ASAP1-IT1
DHX34
RAC2
HS3ST3A1
USP53
TLR8
SLC27A6
HHLA3
ZC3H12A
PRG2
SGCG
ABCC3
CCL19
OSGEPL1
MMP3
BTBD2
C17orf75
S100P
GPSM2
CHST7
ANGPTL4
TIMP4
DKK2
CCDC102B
KLHL29
CRY2
FOS
PODNL1
